# Supplementary material for: 4′-[2-(Trifluoro­meth­yl)phen­yl]-2,2′:6′,2′′-terpyridine
Source: Acta Crystallogr Sect E Struct Rep Online. 2009 Jan 23;65(Pt 2):o376–7. doi: 10.1107/S1600536809002384 (PMC2968217; doi:10.1107/S1600536809002384)
Supplement: Supplementary file 1 [file e-65-0o376-sup1.cif]

##############################################################################
###                                                                        ###
###        Electronic paper (Acta Crystallographica Section E)             ###
###                                                                        ###
##############################################################################
#                                                                            #
# This CIF contains the data in a paper accepted for publication in Acta     #
# Crystallographica Section E. It conforms to the requirements of Notes      #
# for Authors for Section E, and has been peer reviewed under the auspices   #
# of the IUCr Commission on Journals.                                        #
#                                                                            #
# Full details of the Crystallographic Information File format               #
# are given in the paper "The Crystallographic Information File (CIF):       #
# a New Standard Archive File for Crystallography" by S. R. Hall, F. H.      #
# Allen and I. D. Brown [Acta Cryst. (1991), A47, 655-685].                  #
#                                                                            #
# The current version of the core CIF dictionary is obtainable from          #
# ftp://ftp.iucr.org/pub/cif_core.dic. The current version number is 2.4.    #
#                                                                            #
# Software is freely available for graphical display of the structure(s) in  #
# this CIF.  For information consult the CIF home page http://www.iucr.org/  #
# cif/home.html                                                              #
#                                                                            #
# This file may be used for bona fide research purposes within the           #
# scientific community so long as proper attribution is given to the journal # 
# article from which it was obtained.                                        #
#                                                                            #
##############################################################################
                                             
data_I
_audit_creation_method     SHELXL97
_chemical_name_systematic
;
4'-[2-(Trifluoromethyl)phenyl]-2,2':6',2''-terpyridine
;
_chemical_name_common     4'-(o-CF~3~-Ph)-2,2':6',2''-trpy
_chemical_formula_moiety     'C22 H14 F3 N3'
_chemical_formula_sum     'C22 H14 F3 N3'
_chemical_formula_iupac     'C22 H14 F3 N3'
_chemical_formula_weight     377.36
_chemical_melting_point     421.15
_symmetry_cell_setting     triclinic
_symmetry_space_group_name_H-M     'P -1'
_symmetry_space_group_name_hall     '-P 1'
loop_
    _symmetry_equiv_pos_as_xyz
    'x, y, z'
    '-x, -y, -z'
_cell_length_a     7.767(5)
_cell_length_b     10.923(3)
_cell_length_c     11.748(3)
_cell_angle_alpha     75.64(2)
_cell_angle_beta     74.03(4)
_cell_angle_gamma     72.93(4)
_cell_volume     900.8(7)
_cell_formula_units_Z     2
_cell_measurement_reflns_used     3155
_cell_measurement_theta_min     2.4
_cell_measurement_theta_max     25
_cell_measurement_temperature     293(2)
_exptl_crystal_description     'square planar'
_exptl_crystal_colour     colourless
_exptl_crystal_size_max     0.60
_exptl_crystal_size_mid     0.30
_exptl_crystal_size_min     0.30
_exptl_crystal_density_diffrn     1.391
_exptl_crystal_density_meas     ?
_exptl_crystal_density_method     'not measured'
_exptl_crystal_F_000     388
_exptl_absorpt_coefficient_mu     0.105
_exptl_absorpt_correction_type     multi-scan
_exptl_absorpt_process_details     '(CrysAlis RED; Oxford Diffraction, 2003)'
_exptl_absorpt_correction_T_min     0.9298
_exptl_absorpt_correction_T_max     0.9690
_exptl_special_details
;
CrysAlis RED, Oxford Diffraction Ltd., Version 170. Empirical absorption
correction using spherical harmonics, implemented in SCALE3 ABSPACK scaling
algorithm.
;
_diffrn_ambient_temperature     293(2)
_diffrn_radiation_type     MoK\a
_diffrn_radiation_wavelength     0.71073
_diffrn_radiation_source     'Enhance (Mo)X-Ray Source'
_diffrn_radiation_monochromator     graphite
_diffrn_measurement_device_type     'Oxford Diffraction Xcalibur2 CCD'
_diffrn_measurement_method     \w/2\q
_diffrn_detector_area_resol_mean     8.4190
_diffrn_reflns_number     3953
_diffrn_reflns_av_R_equivalents     0.0324
_diffrn_reflns_av_sigmaI/netI     0.0220
_diffrn_reflns_theta_min     2.44
_diffrn_reflns_theta_max     24.98
_diffrn_reflns_theta_full     24.98
_diffrn_measured_fraction_theta_max     0.997
_diffrn_measured_fraction_theta_full     0.997
_diffrn_reflns_limit_h_min     -4
_diffrn_reflns_limit_h_max     9
_diffrn_reflns_limit_k_min     -12
_diffrn_reflns_limit_k_max     12
_diffrn_reflns_limit_l_min     -13
_diffrn_reflns_limit_l_max     13
_diffrn_standards_number     ?
_diffrn_standards_interval_count     ?
_diffrn_standards_interval_time     ?
_diffrn_standards_decay_%     ?
_refine_special_details
;
Refinement of <i>F</i>^2^ against ALL reflections. The weighted <i>R</i>-factor
<i>wR</i> and goodness of fit <i>S</i> are based on <i>F</i>^2^, conventional
<i>R</i>-factors <i>R</i> are based on <i>F</i>, with <i>F</i> set to zero for
negative <i>F</i>^2^. The threshold expression of <i>F</i>^2^ >
\s(<i>F</i>^2^) is used only for calculating <i>R</i>-factors(gt) <i>etc</i>.
and is not relevant to the choice of reflections for refinement.
<i>R</i>-factors based on <i>F</i>^2^ are statistically about twice as large
as those based on <i>F</i>, and <i>R</i>- factors based on ALL data will be
even larger.
;
_reflns_number_total     3155
_reflns_number_gt     2840
_reflns_threshold_expression     I>2\s(I)
_refine_ls_structure_factor_coef     Fsqd
_refine_ls_matrix_type     full
_refine_ls_R_factor_all     0.0553
_refine_ls_R_factor_gt     0.0516
_refine_ls_wR_factor_gt     0.1440
_refine_ls_wR_factor_ref     0.1482
_refine_ls_goodness_of_fit_ref     1.055
_refine_ls_restrained_S_all     1.055
_refine_ls_number_reflns     3155
_refine_ls_number_parameters     254
_refine_ls_number_restraints     0
_refine_ls_hydrogen_treatment     constr
_refine_ls_weighting_scheme     calc
_refine_ls_weighting_details
        'calc w = 1/[\s^2^(Fo^2^)+(0.0902P)^2^+0.255P] where P=(Fo^2^+2Fc^2^)/3'
_atom_sites_solution_hydrogens     geom
_atom_sites_solution_primary     direct
_atom_sites_solution_secondary     difmap
_refine_ls_shift/su_max     0.000
_refine_ls_shift/su_mean     0.000
_refine_diff_density_max     0.429
_refine_diff_density_min     -0.315
_refine_ls_extinction_method     none
_refine_ls_extinction_coef     ?
loop_
    _atom_type_symbol
    _atom_type_description
    _atom_type_scat_dispersion_real
    _atom_type_scat_dispersion_imag
    _atom_type_scat_source
    'C' 'C' 0.0033 0.0016
                         'International Tables Vol C Tables 4.2.6.8 and 6.1.1.4'
    'H' 'H' 0.0000 0.0000
                         'International Tables Vol C Tables 4.2.6.8 and 6.1.1.4'
    'F' 'F' 0.0171 0.0103
                         'International Tables Vol C Tables 4.2.6.8 and 6.1.1.4'
    'N' 'N' 0.0061 0.0033
                         'International Tables Vol C Tables 4.2.6.8 and 6.1.1.4'
_computing_data_collection     'CrysAlis CCD (Oxford Diffraction, 2003)'
_computing_cell_refinement     'CrysAlis RED (Oxford Diffraction, 2003)'
_computing_data_reduction     'CrysAlis RED (Oxford Diffraction, 2003)'
_computing_structure_solution     'SHELXS97 (Sheldrick, 2008)'
_computing_structure_refinement     'SHELXL97 (Sheldrick, 2008)'
_computing_molecular_graphics     'ORTEP-3 (Farrugia, 1997)'
_computing_publication_material     'WinGX (Farrugia, 1999)'
loop_
    _atom_site_type_symbol
    _atom_site_label
    _atom_site_fract_x
    _atom_site_fract_y
    _atom_site_fract_z
    _atom_site_U_iso_or_equiv
    _atom_site_adp_type
    _atom_site_calc_flag
    _atom_site_refinement_flags
    _atom_site_occupancy
    _atom_site_disorder_assembly
    _atom_site_disorder_group
    F F1 0.5317(2) 0.91636(13) 0.35582(14) 0.0845(5) Uani d . 1 . .
    F F2 0.71339(15) 0.74840(14) 0.42847(12) 0.0725(4) Uani d . 1 . .
    F F3 0.4702(2) 0.83636(18) 0.54344(13) 0.0926(6) Uani d . 1 . .
    N N1 1.1281(2) 0.32563(14) 0.24320(14) 0.0467(4) Uani d . 1 . .
    N N2 1.02318(17) 0.64584(13) 0.06447(11) 0.0340(3) Uani d . 1 . .
    N N3 0.79020(19) 0.97634(14) -0.03608(13) 0.0426(4) Uani d . 1 . .
    C C1 1.1511(2) 0.42440(15) 0.15132(14) 0.0357(4) Uani d . 1 . .
    C C2 1.3124(2) 0.41901(18) 0.06241(16) 0.0429(4) Uani d . 1 . .
    H H2 1.3249 0.4894 -0.0002 0.0564(15) Uiso calc R 1 . .
    C C3 1.4538(2) 0.30759(19) 0.06833(18) 0.0511(5) Uani d . 1 . .
    H H3 1.5638 0.3026 0.0106 0.0564(15) Uiso calc R 1 . .
    C C4 1.4302(3) 0.20463(19) 0.1601(2) 0.0536(5) Uani d . 1 . .
    H H4 1.5217 0.1275 0.1648 0.0564(15) Uiso calc R 1 . .
    C C5 1.2666(3) 0.21853(19) 0.2456(2) 0.0549(5) Uani d . 1 . .
    H H5 1.2518 0.1491 0.3088 0.0564(15) Uiso calc R 1 . .
    C C6 0.9941(2) 0.54241(15) 0.14861(13) 0.0333(3) Uani d . 1 . .
    C C7 0.8263(2) 0.54237(16) 0.23130(14) 0.0363(4) Uani d . 1 . .
    H H7 0.8088 0.4674 0.2867 0.0564(15) Uiso calc R 1 . .
    C C8 0.6857(2) 0.65547(16) 0.22996(13) 0.0341(4) Uani d . 1 . .
    C C9 0.7156(2) 0.76331(15) 0.14389(14) 0.0345(4) Uani d . 1 . .
    H H9 0.6248 0.8409 0.1413 0.0564(15) Uiso calc R 1 . .
    C C10 0.8849(2) 0.75402(15) 0.06062(13) 0.0328(4) Uani d . 1 . .
    C C11 0.9179(2) 0.86326(15) -0.04004(14) 0.0334(4) Uani d . 1 . .
    C C12 1.0712(2) 0.84656(17) -0.13472(15) 0.0410(4) Uani d . 1 . .
    H H12 1.1568 0.7666 -0.1354 0.0564(15) Uiso calc R 1 . .
    C C13 1.0949(2) 0.94940(19) -0.22719(16) 0.0476(4) Uani d . 1 . .
    H H13 1.1972 0.9404 -0.2909 0.0564(15) Uiso calc R 1 . .
    C C14 0.9649(3) 1.06607(18) -0.22414(17) 0.0495(4) Uani d . 1 . .
    H H14 0.9767 1.1375 -0.2856 0.0564(15) Uiso calc R 1 . .
    C C15 0.8167(3) 1.07390(18) -0.12736(17) 0.0492(4) Uani d . 1 . .
    H H15 0.7290 1.1529 -0.1257 0.0564(15) Uiso calc R 1 . .
    C C16 0.5028(2) 0.65338(15) 0.31581(13) 0.0341(4) Uani d . 1 . .
    C C17 0.4308(2) 0.72287(15) 0.41048(14) 0.0351(4) Uani d . 1 . .
    C C18 0.2588(2) 0.71521(17) 0.48555(15) 0.0414(4) Uani d . 1 . .
    H H18 0.2120 0.7612 0.5488 0.0564(15) Uiso calc R 1 . .
    C C19 0.1581(2) 0.64052(19) 0.46690(16) 0.0473(4) Uani d . 1 . .
    H H19 0.0426 0.6373 0.5163 0.0564(15) Uiso calc R 1 . .
    C C20 0.2281(3) 0.5707(2) 0.37529(17) 0.0526(5) Uani d . 1 . .
    H H20 0.1606 0.5192 0.3631 0.0564(15) Uiso calc R 1 . .
    C C21 0.3993(2) 0.57662(19) 0.30069(16) 0.0459(4) Uani d . 1 . .
    H H21 0.4459 0.5282 0.2392 0.0564(15) Uiso calc R 1 . .
    C C22 0.5349(2) 0.80526(19) 0.43493(16) 0.0481(4) Uani d . 1 . .
loop_
    _atom_site_aniso_label
    _atom_site_aniso_U_11
    _atom_site_aniso_U_22
    _atom_site_aniso_U_33
    _atom_site_aniso_U_12
    _atom_site_aniso_U_13
    _atom_site_aniso_U_23
    F1 0.1039(11) 0.0570(8) 0.1051(11) -0.0432(8) -0.0206(9) -0.0113(7)
    F2 0.0405(6) 0.1046(10) 0.0925(10) -0.0248(6) -0.0147(6) -0.0448(8)
    F3 0.0829(10) 0.1468(14) 0.0763(9) -0.0633(10) 0.0233(7) -0.0738(10)
    N1 0.0386(8) 0.0444(8) 0.0533(9) -0.0056(6) -0.0115(6) -0.0057(7)
    N2 0.0272(6) 0.0400(7) 0.0361(7) -0.0077(5) -0.0057(5) -0.0112(6)
    N3 0.0359(7) 0.0409(8) 0.0466(8) -0.0062(6) -0.0045(6) -0.0089(6)
    C1 0.0325(8) 0.0396(9) 0.0391(8) -0.0072(6) -0.0108(6) -0.0128(7)
    C2 0.0349(8) 0.0485(10) 0.0443(9) -0.0048(7) -0.0064(7) -0.0154(7)
    C3 0.0331(9) 0.0588(11) 0.0607(11) -0.0009(8) -0.0070(8) -0.0257(9)
    C4 0.0388(9) 0.0459(10) 0.0775(13) 0.0035(8) -0.0220(9) -0.0197(9)
    C5 0.0469(10) 0.0452(10) 0.0688(13) -0.0050(8) -0.0202(9) -0.0027(9)
    C6 0.0296(8) 0.0401(8) 0.0333(8) -0.0085(6) -0.0074(6) -0.0113(6)
    C7 0.0326(8) 0.0414(9) 0.0351(8) -0.0102(6) -0.0063(6) -0.0071(6)
    C8 0.0277(7) 0.0436(9) 0.0335(8) -0.0112(6) -0.0034(6) -0.0121(6)
    C9 0.0268(7) 0.0377(8) 0.0393(8) -0.0069(6) -0.0043(6) -0.0120(6)
    C10 0.0268(7) 0.0396(8) 0.0353(8) -0.0099(6) -0.0053(6) -0.0119(6)
    C11 0.0267(7) 0.0396(8) 0.0372(8) -0.0093(6) -0.0081(6) -0.0105(6)
    C12 0.0301(8) 0.0476(9) 0.0420(9) -0.0079(7) -0.0043(6) -0.0081(7)
    C13 0.0384(9) 0.0601(11) 0.0399(9) -0.0157(8) -0.0014(7) -0.0046(8)
    C14 0.0521(10) 0.0501(10) 0.0454(10) -0.0181(8) -0.0133(8) 0.0029(8)
    C15 0.0485(10) 0.0401(9) 0.0533(10) -0.0060(8) -0.0103(8) -0.0053(8)
    C16 0.0275(7) 0.0402(8) 0.0340(8) -0.0107(6) -0.0053(6) -0.0043(6)
    C17 0.0270(7) 0.0403(8) 0.0362(8) -0.0086(6) -0.0045(6) -0.0058(6)
    C18 0.0302(8) 0.0497(9) 0.0382(8) -0.0086(7) -0.0001(6) -0.0070(7)
    C19 0.0303(8) 0.0657(11) 0.0426(9) -0.0209(8) -0.0033(7) 0.0019(8)
    C20 0.0468(10) 0.0716(13) 0.0498(10) -0.0368(9) -0.0091(8) -0.0042(9)
    C21 0.0462(9) 0.0571(11) 0.0415(9) -0.0253(8) -0.0032(7) -0.0132(8)
    C22 0.0403(9) 0.0588(11) 0.0489(10) -0.0186(8) 0.0036(7) -0.0235(9)
_geom_special_details
;
All e.s.d.'s (except the e.s.d. in the dihedral angle between two l.s. planes)
are estimated using the full covariance matrix. The cell e.s.d.'s are taken
into account individually in the estimation of e.s.d.'s in distances, angles
and torsion angles; correlations between e.s.d.'s in cell parameters are only
used when they are defined by crystal symmetry. An approximate (isotropic)
treatment of cell e.s.d.'s is used for estimating e.s.d.'s involving l.s.
planes.
;
loop_
    _geom_bond_atom_site_label_1
    _geom_bond_atom_site_label_2
    _geom_bond_site_symmetry_2
    _geom_bond_distance
    _geom_bond_publ_flag
    F1 C22 . 1.331(2) ?
    F2 C22 . 1.332(2) ?
    F3 C22 . 1.325(2) ?
    N1 C5 . 1.337(2) ?
    N1 C1 . 1.338(2) ?
    N2 C6 . 1.333(2) ?
    N2 C10 . 1.344(2) ?
    N3 C15 . 1.330(2) ?
    N3 C11 . 1.340(2) ?
    C1 C2 . 1.389(2) ?
    C1 C6 . 1.493(2) ?
    C2 C3 . 1.381(3) ?
    C2 H2 . 0.9300 ?
    C3 C4 . 1.368(3) ?
    C3 H3 . 0.9300 ?
    C4 C5 . 1.381(3) ?
    C4 H4 . 0.9300 ?
    C5 H5 . 0.9300 ?
    C6 C7 . 1.395(2) ?
    C7 C8 . 1.388(2) ?
    C7 H7 . 0.9300 ?
    C8 C9 . 1.380(2) ?
    C8 C16 . 1.501(2) ?
    C9 C10 . 1.400(2) ?
    C9 H9 . 0.9300 ?
    C10 C11 . 1.484(2) ?
    C11 C12 . 1.390(2) ?
    C12 C13 . 1.372(2) ?
    C12 H12 . 0.9300 ?
    C13 C14 . 1.376(3) ?
    C13 H13 . 0.9300 ?
    C14 C15 . 1.377(3) ?
    C14 H14 . 0.9300 ?
    C15 H15 . 0.9300 ?
    C16 C21 . 1.388(2) ?
    C16 C17 . 1.398(2) ?
    C17 C18 . 1.397(2) ?
    C17 C22 . 1.493(2) ?
    C18 C19 . 1.372(3) ?
    C18 H18 . 0.9300 ?
    C19 C20 . 1.370(3) ?
    C19 H19 . 0.9300 ?
    C20 C21 . 1.387(3) ?
    C20 H20 . 0.9300 ?
    C21 H21 . 0.9300 ?
loop_
    _geom_angle_atom_site_label_1
    _geom_angle_atom_site_label_2
    _geom_angle_atom_site_label_3
    _geom_angle_site_symmetry_1
    _geom_angle_site_symmetry_3
    _geom_angle
    _geom_angle_publ_flag
    C5 N1 C1 . . 117.21(16) ?
    C6 N2 C10 . . 118.17(13) ?
    C15 N3 C11 . . 116.89(15) ?
    N1 C1 C2 . . 122.33(15) ?
    N1 C1 C6 . . 116.64(15) ?
    C2 C1 C6 . . 121.03(15) ?
    C3 C2 C1 . . 119.02(17) ?
    C3 C2 H2 . . 120.5 ?
    C1 C2 H2 . . 120.5 ?
    C4 C3 C2 . . 119.23(17) ?
    C4 C3 H3 . . 120.4 ?
    C2 C3 H3 . . 120.4 ?
    C3 C4 C5 . . 118.07(17) ?
    C3 C4 H4 . . 121.0 ?
    C5 C4 H4 . . 121.0 ?
    N1 C5 C4 . . 124.10(19) ?
    N1 C5 H5 . . 118.0 ?
    C4 C5 H5 . . 118.0 ?
    N2 C6 C7 . . 122.53(15) ?
    N2 C6 C1 . . 116.83(14) ?
    C7 C6 C1 . . 120.63(15) ?
    C8 C7 C6 . . 119.27(15) ?
    C8 C7 H7 . . 120.4 ?
    C6 C7 H7 . . 120.4 ?
    C9 C8 C7 . . 118.43(14) ?
    C9 C8 C16 . . 122.38(14) ?
    C7 C8 C16 . . 119.04(15) ?
    C8 C9 C10 . . 118.93(14) ?
    C8 C9 H9 . . 120.5 ?
    C10 C9 H9 . . 120.5 ?
    N2 C10 C9 . . 122.57(15) ?
    N2 C10 C11 . . 116.41(13) ?
    C9 C10 C11 . . 120.99(14) ?
    N3 C11 C12 . . 122.37(15) ?
    N3 C11 C10 . . 116.52(14) ?
    C12 C11 C10 . . 121.08(14) ?
    C13 C12 C11 . . 119.27(16) ?
    C13 C12 H12 . . 120.4 ?
    C11 C12 H12 . . 120.4 ?
    C12 C13 C14 . . 118.93(16) ?
    C12 C13 H13 . . 120.5 ?
    C14 C13 H13 . . 120.5 ?
    C13 C14 C15 . . 118.00(16) ?
    C13 C14 H14 . . 121.0 ?
    C15 C14 H14 . . 121.0 ?
    N3 C15 C14 . . 124.54(17) ?
    N3 C15 H15 . . 117.7 ?
    C14 C15 H15 . . 117.7 ?
    C21 C16 C17 . . 117.94(14) ?
    C21 C16 C8 . . 117.85(14) ?
    C17 C16 C8 . . 124.21(14) ?
    C18 C17 C16 . . 120.11(15) ?
    C18 C17 C22 . . 118.44(15) ?
    C16 C17 C22 . . 121.44(14) ?
    C19 C18 C17 . . 120.60(16) ?
    C19 C18 H18 . . 119.7 ?
    C17 C18 H18 . . 119.7 ?
    C20 C19 C18 . . 119.89(15) ?
    C20 C19 H19 . . 120.1 ?
    C18 C19 H19 . . 120.1 ?
    C19 C20 C21 . . 120.07(16) ?
    C19 C20 H20 . . 120.0 ?
    C21 C20 H20 . . 120.0 ?
    C20 C21 C16 . . 121.37(17) ?
    C20 C21 H21 . . 119.3 ?
    C16 C21 H21 . . 119.3 ?
    F3 C22 F2 . . 105.78(17) ?
    F3 C22 F1 . . 107.02(17) ?
    F2 C22 F1 . . 104.80(16) ?
    F3 C22 C17 . . 112.81(14) ?
    F2 C22 C17 . . 113.43(15) ?
    F1 C22 C17 . . 112.38(16) ?
loop_
    _geom_torsion_atom_site_label_1
    _geom_torsion_atom_site_label_2
    _geom_torsion_atom_site_label_3
    _geom_torsion_atom_site_label_4
    _geom_torsion_site_symmetry_1
    _geom_torsion_site_symmetry_2
    _geom_torsion_site_symmetry_3
    _geom_torsion_site_symmetry_4
    _geom_torsion
    _geom_torsion_publ_flag
    C5 N1 C1 C2 . . . . -1.2(2) ?
    C5 N1 C1 C6 . . . . 178.95(15) ?
    N1 C1 C2 C3 . . . . 0.4(2) ?
    C6 C1 C2 C3 . . . . -179.75(14) ?
    C1 C2 C3 C4 . . . . 1.2(3) ?
    C2 C3 C4 C5 . . . . -2.0(3) ?
    C1 N1 C5 C4 . . . . 0.4(3) ?
    C3 C4 C5 N1 . . . . 1.2(3) ?
    C10 N2 C6 C7 . . . . 0.5(2) ?
    C10 N2 C6 C1 . . . . -179.33(12) ?
    N1 C1 C6 N2 . . . . 173.37(13) ?
    C2 C1 C6 N2 . . . . -6.5(2) ?
    N1 C1 C6 C7 . . . . -6.5(2) ?
    C2 C1 C6 C7 . . . . 173.69(14) ?
    N2 C6 C7 C8 . . . . -2.7(2) ?
    C1 C6 C7 C8 . . . . 177.13(13) ?
    C6 C7 C8 C9 . . . . 1.9(2) ?
    C6 C7 C8 C16 . . . . 177.55(13) ?
    C7 C8 C9 C10 . . . . 0.9(2) ?
    C16 C8 C9 C10 . . . . -174.63(13) ?
    C6 N2 C10 C9 . . . . 2.5(2) ?
    C6 N2 C10 C11 . . . . -175.44(12) ?
    C8 C9 C10 N2 . . . . -3.2(2) ?
    C8 C9 C10 C11 . . . . 174.63(13) ?
    C15 N3 C11 C12 . . . . -0.4(2) ?
    C15 N3 C11 C10 . . . . -178.53(14) ?
    N2 C10 C11 N3 . . . . -172.12(13) ?
    C9 C10 C11 N3 . . . . 9.9(2) ?
    N2 C10 C11 C12 . . . . 9.7(2) ?
    C9 C10 C11 C12 . . . . -168.23(14) ?
    N3 C11 C12 C13 . . . . 0.7(2) ?
    C10 C11 C12 C13 . . . . 178.79(15) ?
    C11 C12 C13 C14 . . . . -0.7(3) ?
    C12 C13 C14 C15 . . . . 0.3(3) ?
    C11 N3 C15 C14 . . . . 0.0(3) ?
    C13 C14 C15 N3 . . . . 0.1(3) ?
    C9 C8 C16 C21 . . . . 109.60(18) ?
    C7 C8 C16 C21 . . . . -65.9(2) ?
    C9 C8 C16 C17 . . . . -70.9(2) ?
    C7 C8 C16 C17 . . . . 113.59(18) ?
    C21 C16 C17 C18 . . . . -0.8(2) ?
    C8 C16 C17 C18 . . . . 179.76(14) ?
    C21 C16 C17 C22 . . . . 178.55(16) ?
    C8 C16 C17 C22 . . . . -0.9(2) ?
    C16 C17 C18 C19 . . . . -0.5(2) ?
    C22 C17 C18 C19 . . . . -179.83(16) ?
    C17 C18 C19 C20 . . . . 1.3(3) ?
    C18 C19 C20 C21 . . . . -0.7(3) ?
    C19 C20 C21 C16 . . . . -0.6(3) ?
    C17 C16 C21 C20 . . . . 1.3(3) ?
    C8 C16 C21 C20 . . . . -179.21(17) ?
    C18 C17 C22 F3 . . . . 15.5(2) ?
    C16 C17 C22 F3 . . . . -163.81(17) ?
    C18 C17 C22 F2 . . . . 135.79(17) ?
    C16 C17 C22 F2 . . . . -43.6(2) ?
    C18 C17 C22 F1 . . . . -105.57(18) ?
    C16 C17 C22 F1 . . . . 75.1(2) ?
data_global
_journal_date_recd_electronic     2009-01-14
_journal_date_accepted     2009-01-19
_journal_name_full     'Acta Crystallographica, Section E'
_journal_year     2009
_journal_volume     65
_journal_issue      2
_journal_page_first     o376
_journal_page_last     o377
_journal_paper_category     QO
_journal_coeditor_code     HG2469
_publ_contact_author_name     'Kirsty Stewart'
_publ_contact_author_address
;
School of Chemical and Physical Sciences
University of KwaZulu-Natal
Scottsville 3209
South Africa
;
_publ_contact_author_email     'stewart@ukzn.ac.za'
_publ_contact_author_fax     '+27332605009'
_publ_contact_author_phone     '+27332605272'
_publ_section_title
;
4'-[2-(Trifluoromethyl)phenyl]-2,2':6',2''-terpyridine
;
loop_
    _publ_author_name
    _publ_author_address
    'Ledwaba, Peter'
;
School of Chemical and Physical Sciences
University of KwaZulu--Natal
Scottsville 3209
South Africa
;
    'Munro, Orde Q.'
;
School of Chemical and Physical Sciences
University of KwaZulu--Natal
Scottsville 3209
South Africa
;
    'Stewart, Kirsty'
;
School of Chemical and Physical Sciences
University of KwaZulu--Natal
Scottsville 3209
South Africa
;
