# Supplementary material for: 4′-[2-(Trifluoro­meth­yl)phen­yl]-2,2′:6′,2′′-terpyridine
Source: Acta Crystallogr Sect E Struct Rep Online. 2009 Jan 23;65(Pt 2):o376–7. doi: 10.1107/S1600536809002384 (PMC2968217; doi:10.1107/S1600536809002384)
Supplement: Supplementary file 2 [file e-65-0o376-Isup2.hkl]

#
# h,k,l, Fc-squared, Fo-squared, sigma(Fo-squared) and status flag
#
data_I
_shelx_title ' CF3Phterpy ligand by L Peter Ledwaba in P 1 bar at 20 C'
_shelx_refln_list_code          4
_shelx_F_calc_maximum       89.07
_exptl_crystal_F_000       388.00
_reflns_d_resolution_high  0.8415
 
loop_
 _symmetry_equiv_pos_as_xyz
 'x, y, z'
 '-x, -y, -z'
 
_cell_length_a     7.7671
_cell_length_b    10.9228
_cell_length_c    11.7483
_cell_angle_alpha  75.642
_cell_angle_beta   74.029
_cell_angle_gamma  72.934
 
_shelx_F_squared_multiplier     1.000
 
loop_
 _refln_index_h
 _refln_index_k
 _refln_index_l
 _refln_F_squared_calc
 _refln_F_squared_meas
 _refln_F_squared_sigma
 _refln_observed_status
   1   0   0       13.61       17.99      0.49 o
   2   0   0      259.27      290.86      2.98 o
   3   0   0     1011.54     1058.12     13.02 o
   4   0   0      582.76      644.85      6.74 o
   5   0   0      174.71      185.14      2.17 o
   6   0   0        1.65        1.97      0.26 o
   7   0   0      131.05      133.45      1.85 o
   8   0   0        9.63        8.35      0.42 o
  -8   1   0       28.74       27.34      0.85 o
  -7   1   0      102.54      113.71      1.69 o
  -6   1   0     1062.91     1125.92     11.72 o
  -5   1   0       72.53       85.07      1.20 o
  -4   1   0      246.19      281.55      3.12 o
  -3   1   0      368.51      400.07      4.26 o
  -2   1   0       24.38       28.87      0.42 o
  -1   1   0     1164.09     1023.76     19.12 o
   1   1   0     2017.85     1784.77     18.16 o
   2   1   0     1569.01     1501.58     16.40 o
   3   1   0       37.79       31.22      0.52 o
   4   1   0       38.21       58.62      0.83 o
   5   1   0       18.14       16.83      0.47 o
   6   1   0       84.74       85.62      1.25 o
   7   1   0      140.61      146.93      1.98 o
   8   1   0        7.40        6.93      0.38 o
  -8   2   0        0.58        0.40      0.34 o
  -7   2   0      221.20      230.36      2.86 o
  -6   2   0      268.53      298.54      3.47 o
  -5   2   0      959.14     1044.97     10.86 o
  -4   2   0      249.06      273.86      3.03 o
  -3   2   0       44.13       50.89      0.76 o
  -2   2   0      270.31      277.27      2.98 o
  -1   2   0     1336.27     1097.15     32.81 o
   0   2   0     1341.67     1072.92     29.85 o
   1   2   0     2947.63     2441.29     59.61 o
   2   2   0      289.57      252.59      2.59 o
   3   2   0       15.23       12.97      0.32 o
   4   2   0        2.87        6.32      0.21 o
   5   2   0      214.65      216.89      2.52 o
   6   2   0       26.15       27.24      0.65 o
   7   2   0       21.18       19.65      0.56 o
   8   2   0        6.61        7.53      0.36 o
  -7   3   0       19.36       24.18      0.69 o
  -6   3   0       66.76       67.93      1.16 o
  -5   3   0       45.03       45.48      0.85 o
  -4   3   0       43.45       47.80      0.80 o
  -3   3   0       20.40       33.61      0.60 o
  -2   3   0      171.27      146.31      1.70 o
  -1   3   0      182.05      188.52      3.61 o
   0   3   0       26.19       32.59      0.35 o
   1   3   0     1668.14     1417.10     72.77 o
   2   3   0       56.79       64.23      0.84 o
   3   3   0        0.32        0.22      0.11 o
   4   3   0       64.90       69.53      0.95 o
   5   3   0      122.10      125.04      1.60 o
   6   3   0       22.28       24.53      0.62 o
   7   3   0        4.86        3.21      0.30 o
   8   3   0       28.02       28.95      0.80 o
  -7   4   0        9.25        9.28      0.41 o
  -6   4   0       35.83       40.38      0.90 o
  -5   4   0        1.21        1.04      0.25 o
  -4   4   0        5.43        5.45      0.25 o
  -3   4   0        7.95        4.82      0.22 o
  -2   4   0     1352.76     1214.66     15.20 o
  -1   4   0      384.15      382.25     18.41 o
   0   4   0        2.05        3.30      0.35 o
   1   4   0      133.46      128.34      4.71 o
   2   4   0      602.67      609.18      6.38 o
   3   4   0       14.81       16.57      0.36 o
   4   4   0      169.34      155.43      1.84 o
   5   4   0        0.36        0.71      0.18 o
   6   4   0      109.53       91.93      1.33 o
   7   4   0      182.97      154.72      2.05 o
   8   4   0       92.55       81.06      1.37 o
  -7   5   0       10.71       12.54      0.46 o
  -6   5   0        1.01        1.90      0.32 o
  -5   5   0        0.12        0.84      0.27 o
  -4   5   0        4.69        4.35      0.25 o
  -3   5   0       12.69       13.40      0.39 o
  -2   5   0       55.97       53.88      0.83 o
  -1   5   0       61.44       65.81      2.96 o
   0   5   0        0.11        0.04      0.10 o
   1   5   0      206.13      189.61      7.87 o
   2   5   0      347.58      429.73      4.59 o
   3   5   0      149.99      175.07      1.98 o
   4   5   0        2.37        1.93      0.17 o
   5   5   0        2.02        1.33      0.20 o
   6   5   0       54.11       47.72      0.89 o
   7   5   0       73.41       64.19      1.14 o
   8   5   0       55.17       47.66      1.02 o
  -6   6   0        0.58        1.06      0.33 o
  -5   6   0       41.61       39.76      0.90 o
  -4   6   0        4.56        5.96      0.30 o
  -3   6   0      111.88       99.10      1.37 o
  -2   6   0       10.99        9.75      0.29 o
  -1   6   0       71.94       72.11      4.89 o
   0   6   0      107.97       99.57      7.04 o
   1   6   0        4.35        3.67      0.26 o
   2   6   0     1729.66     1811.19     21.50 o
   3   6   0       50.67       70.91      0.99 o
   4   6   0       43.70       44.22      0.77 o
   5   6   0      180.67      161.40      2.00 o
   6   6   0      121.01      106.35      1.54 o
   7   6   0        8.62        9.37      0.36 o
   8   6   0        3.31        2.98      0.32 o
  -5   7   0        0.11        1.03      0.32 o
  -4   7   0      217.18      195.69      2.47 o
  -3   7   0        2.53        4.69      0.27 o
  -2   7   0       33.16       27.30      0.63 o
  -1   7   0        0.99        1.22      0.14 o
   0   7   0       25.85       19.32      2.05 o
   1   7   0        2.78        3.69      0.31 o
   2   7   0      103.86      101.57      1.35 o
   3   7   0        3.45        2.07      0.22 o
   4   7   0       52.06       51.78      0.88 o
   5   7   0       99.70       97.34      1.41 o
   6   7   0      331.83      308.65      3.59 o
   7   7   0       51.79       46.03      1.00 o
   8   7   0        1.60        1.82      0.33 o
  -5   8   0       55.51       46.30      1.06 o
  -4   8   0        0.01        0.11      0.48 o
  -3   8   0        4.41        4.07      0.31 o
  -2   8   0        2.79        1.57      0.25 o
  -1   8   0        6.99        7.66      0.89 o
   0   8   0      108.09      100.33      9.87 o
   1   8   0      186.55      183.09     10.74 o
   2   8   0      294.39      304.91      3.44 o
   3   8   0      224.88      247.44      2.87 o
   4   8   0       11.87       10.15      0.32 o
   5   8   0       11.25       11.89      0.40 o
   6   8   0      141.77      141.04      1.98 o
   7   8   0        2.17        1.45      0.37 o
   8   8   0        1.78        0.70      0.36 o
  -4   9   0        8.77        8.07      0.39 o
  -3   9   0       37.31       34.80      0.84 o
  -2   9   0        0.05        0.08      0.40 o
  -1   9   0       21.03       21.66      1.44 o
   0   9   0       52.63       53.03      5.61 o
   1   9   0       28.20       30.19      0.55 o
   2   9   0       58.37       65.88      1.08 o
   3   9   0       81.56       84.00      1.28 o
   4   9   0       14.63       14.13      0.45 o
   5   9   0        1.71        1.76      0.28 o
   6   9   0        0.00        0.11      0.47 o
   7   9   0       91.20       80.85      1.45 o
  -3  10   0        4.02        3.81      0.35 o
  -2  10   0        5.96        4.87      0.34 o
  -1  10   0        0.03        0.49      0.33 o
   0  10   0      109.06      119.21     11.22 o
   1  10   0      571.28      582.87     31.72 o
   2  10   0       49.60       53.83      1.01 o
   3  10   0        9.95       10.52      0.36 o
   4  10   0        6.80        7.04      0.34 o
   5  10   0       12.08       11.61      0.40 o
   6  10   0        0.00        0.20      0.30 o
  -2  11   0       13.92       15.72      0.51 o
  -1  11   0        2.85        2.38      0.23 o
   0  11   0        0.08        0.12      0.38 o
   1  11   0        7.24        5.47      0.39 o
   2  11   0       11.09       10.02      0.39 o
   3  11   0       22.73       27.21      0.77 o
   4  11   0      111.34      126.22      1.85 o
   5  11   0        0.24        0.22      0.31 o
   6  11   0        3.20        4.09      0.36 o
   0  12   0        4.72        6.11      0.76 o
   1  12   0        0.36        0.13      0.34 o
   2  12   0        5.31        4.48      0.36 o
   3  12   0        1.46        2.17      0.32 o
   4  12   0        2.02        1.12      0.35 o
  -3 -12   1        8.18       10.75      0.43 o
  -2 -12   1        2.94        2.39      0.35 o
  -1 -12   1        1.26        1.26      0.23 o
  -5 -11   1        7.78        8.00      0.39 o
  -4 -11   1       69.79       74.58      1.34 o
  -3 -11   1       26.40       30.66      0.82 o
  -2 -11   1        0.11        0.15      0.29 o
  -1 -11   1       14.52       16.04      1.74 o
   0 -11   1        0.09        0.12      0.33 o
   1 -11   1        6.55        4.95      0.48 o
   2 -11   1        1.43        2.07      0.35 o
  -6 -10   1        1.36        1.22      0.32 o
  -5 -10   1        0.18        0.07      0.29 o
  -4 -10   1        2.01        2.59      0.31 o
  -3 -10   1       48.33       52.12      1.02 o
  -2 -10   1       15.76       17.95      0.55 o
  -1 -10   1        5.44        5.54      0.25 o
   0 -10   1       12.66       14.87      1.75 o
   1 -10   1        7.74       10.06      1.32 o
   2 -10   1        0.65        1.34      0.30 o
   3 -10   1       33.67       40.78      0.98 o
  -7  -9   1       49.05       44.22      1.03 o
  -6  -9   1       25.57       24.43      0.68 o
  -5  -9   1       27.96       30.13      0.78 o
  -4  -9   1       58.73       65.65      1.14 o
  -3  -9   1        0.76        0.72      0.26 o
  -2  -9   1        1.11        0.98      0.25 o
  -1  -9   1       16.04       16.82      0.78 o
   0  -9   1        2.15        4.49      0.32 o
   1  -9   1        0.17        0.32      0.25 o
   2  -9   1       12.29       14.57      0.47 o
   3  -9   1        0.86        0.79      0.29 o
   4  -9   1        0.84        0.10      0.32 o
  -7  -8   1       52.46       44.65      1.04 o
  -6  -8   1       23.21       19.94      0.66 o
  -5  -8   1      217.13      221.45      2.72 o
  -4  -8   1      143.68      151.94      1.97 o
  -3  -8   1       18.74       18.76      0.57 o
  -2  -8   1      134.46      151.94      1.92 o
  -1  -8   1       95.25       95.23      4.82 o
   0  -8   1      175.37      164.19     13.21 o
   1  -8   1      310.11      300.92     26.35 o
   2  -8   1       13.51       12.52      0.41 o
   3  -8   1        0.01        0.33      0.28 o
   4  -8   1        0.00        0.13      0.29 o
   5  -8   1        3.14        2.34      0.34 o
  -8  -7   1       20.83       17.17      0.56 o
  -7  -7   1       56.68       47.19      1.03 o
  -6  -7   1       88.07       84.55      1.39 o
  -5  -7   1      272.52      270.58      3.20 o
  -4  -7   1       56.73       53.85      0.93 o
  -3  -7   1       30.75       37.67      0.72 o
  -2  -7   1        0.83        0.75      0.21 o
  -1  -7   1        4.29        5.40      0.28 o
   0  -7   1       59.30       53.26      4.50 o
   1  -7   1       10.04       10.42      0.70 o
   2  -7   1       20.21       16.23      0.46 o
   3  -7   1      123.98      107.57      1.55 o
   4  -7   1      108.98       85.17      1.36 o
   5  -7   1       20.77       17.40      0.56 o
  -8  -6   1       12.00       10.68      0.41 o
  -7  -6   1        4.61        4.35      0.32 o
  -6  -6   1      452.62      399.56      4.51 o
  -5  -6   1      480.22      434.10      4.76 o
  -4  -6   1       58.99       58.45      0.93 o
  -3  -6   1      219.25      243.40      2.78 o
  -2  -6   1        2.50        0.09      0.28 o
  -1  -6   1        4.96        7.26      0.39 o
   0  -6   1      101.67       96.42      7.26 o
   1  -6   1        0.55        0.60      0.12 o
   2  -6   1        3.75        4.72      0.22 o
   3  -6   1        1.12        0.05      0.31 o
   4  -6   1       16.48       12.94      0.40 o
   5  -6   1       13.42       10.09      0.39 o
   6  -6   1        7.65        8.27      0.39 o
  -8  -5   1        1.92        2.81      0.33 o
  -7  -5   1        2.71        1.62      0.29 o
  -6  -5   1        7.74        6.03      0.30 o
  -5  -5   1       74.51       65.19      1.03 o
  -4  -5   1       37.80       36.49      0.67 o
  -3  -5   1       38.94       40.50      0.68 o
  -2  -5   1      730.42      804.39      8.25 o
  -1  -5   1       62.49       96.92      5.22 o
   0  -5   1      111.49       90.88      5.44 o
   1  -5   1       53.54       62.15      2.38 o
   2  -5   1        9.35        9.19      0.28 o
   3  -5   1       37.09       37.36      0.69 o
   4  -5   1       20.30       18.60      0.56 o
   5  -5   1        2.74        2.00      0.28 o
   6  -5   1        0.90        1.17      0.31 o
   7  -5   1        0.00        0.10      0.52 o
  -8  -4   1       29.82       22.56      0.67 o
  -7  -4   1        5.00        3.55      0.31 o
  -6  -4   1       10.36        9.13      0.32 o
  -5  -4   1      167.48      154.79      1.90 o
  -4  -4   1      261.60      221.62      2.53 o
  -3  -4   1      264.79      283.02      3.04 o
  -2  -4   1      417.76      456.13      4.71 o
  -1  -4   1       21.88       24.71      0.98 o
   0  -4   1      126.76      113.79      4.12 o
   1  -4   1       52.21       57.20      2.03 o
   2  -4   1       40.04       31.49      0.58 o
   3  -4   1      412.33      431.44      4.65 o
   4  -4   1      106.69      124.41      1.62 o
   5  -4   1       26.06       24.23      0.65 o
   6  -4   1        0.05        0.61      0.27 o
   7  -4   1        2.75        2.80      0.35 o
  -8  -3   1        0.00        0.12      0.45 o
  -7  -3   1        0.18        0.06      0.27 o
  -6  -3   1        0.03        0.07      0.34 o
  -5  -3   1       16.86       15.33      0.47 o
  -4  -3   1      135.91      139.92      1.69 o
  -3  -3   1      409.61      374.83      4.04 o
  -2  -3   1      150.21      143.93      1.67 o
  -1  -3   1      294.01      273.15     15.52 o
   0  -3   1      507.91      430.53      8.70 o
   1  -3   1        4.69        2.85      0.09 o
   2  -3   1      469.67      520.72      5.39 o
   3  -3   1      444.77      511.84      5.39 o
   4  -3   1      130.53      152.77      1.85 o
   5  -3   1      141.97      150.01      1.91 o
   6  -3   1        0.34        0.07      0.27 o
   7  -3   1        0.07        0.24      0.32 o
  -8  -2   1        0.27        0.13      0.49 o
  -7  -2   1        4.92        3.91      0.31 o
  -6  -2   1        5.69        5.05      0.26 o
  -5  -2   1       17.79       18.64      0.51 o
  -4  -2   1      465.11      501.55      5.28 o
  -3  -2   1       61.31       77.89      0.95 o
  -2  -2   1      475.07      462.10      4.67 o
  -1  -2   1      532.09      455.81     17.53 o
   0  -2   1     3149.86     2433.20    144.44 o
   1  -2   1     2096.59     1718.94     73.38 o
   2  -2   1      144.61      147.71      1.63 o
   3  -2   1      513.03      625.01      6.52 o
   4  -2   1      244.43      298.56      3.27 o
   5  -2   1       60.02       63.36      1.00 o
   6  -2   1       13.08       12.34      0.38 o
   7  -2   1       41.64       41.18      0.94 o
   8  -2   1       11.79       10.83      0.45 o
  -8  -1   1        2.50        3.13      0.35 o
  -7  -1   1        1.37        1.44      0.28 o
  -6  -1   1        8.12        8.08      0.29 o
  -5  -1   1        4.06        2.72      0.21 o
  -4  -1   1       14.99       13.87      0.40 o
  -3  -1   1     2932.80     2966.40     32.06 o
  -2  -1   1      902.16      799.34      9.56 o
  -1  -1   1        3.10        2.97      0.06 o
   0  -1   1      250.45      190.11      1.69 o
   2  -1   1      844.82      851.97     10.20 o
   3  -1   1       31.73       28.34      0.49 o
   4  -1   1     1119.31     1198.82     15.27 o
   5  -1   1       45.59       60.73      0.95 o
   6  -1   1      764.57      854.52      9.00 o
   7  -1   1      285.78      298.36      3.54 o
   8  -1   1       15.55       15.88      0.53 o
  -8   0   1        0.29        0.13      0.50 o
  -7   0   1       23.02       19.82      0.61 o
  -6   0   1       54.00       51.70      0.95 o
  -5   0   1       38.96       39.40      0.72 o
  -4   0   1      876.44     1019.54     10.51 o
  -3   0   1      629.25      723.20      7.52 o
  -2   0   1       28.84       25.54      0.41 o
   1   0   1     3474.98     3222.35     23.60 o
   2   0   1        1.57        1.96      0.09 o
   3   0   1      216.97      234.76      2.59 o
   4   0   1        0.14        0.57      0.17 o
   5   0   1       16.43       14.38      0.40 o
   6   0   1       16.76       26.17      0.66 o
   7   0   1        1.32        2.85      0.36 o
   8   0   1       64.83       72.41      1.31 o
  -8   1   1        0.32        0.76      0.36 o
  -7   1   1       10.75       11.45      0.40 o
  -6   1   1        7.53        8.34      0.34 o
  -5   1   1       19.24       22.51      0.57 o
  -4   1   1       12.66       14.01      0.42 o
  -3   1   1       47.47       57.38      0.78 o
  -2   1   1      545.78      595.63      6.05 o
  -1   1   1      768.90      680.74      8.05 o
   0   1   1      812.98      693.87      5.17 o
   1   1   1      335.32      374.12      9.73 o
   2   1   1     1433.21     1511.03     16.46 o
   3   1   1       60.67       66.70      0.88 o
   4   1   1      326.62      407.99      4.32 o
   5   1   1       64.86       63.93      0.94 o
   6   1   1        0.98        1.48      0.23 o
   7   1   1       67.11       73.36      1.22 o
   8   1   1        6.02        6.70      0.38 o
  -8   2   1        0.08        0.12      0.52 o
  -7   2   1        7.89        7.98      0.39 o
  -6   2   1      136.49      157.78      2.08 o
  -5   2   1       17.20       17.38      0.52 o
  -4   2   1      466.04      500.77      5.31 o
  -3   2   1      209.09      215.15      2.39 o
  -2   2   1      667.79      665.74      8.69 o
  -1   2   1      458.97      396.79      2.95 o
   0   2   1       44.94       47.60      0.73 o
   1   2   1      482.61      462.57      5.33 o
   2   2   1      231.16      249.36      2.56 o
   3   2   1        4.38        7.57      0.20 o
   4   2   1      118.62      140.84      1.65 o
   5   2   1        6.93        5.03      0.23 o
   6   2   1        3.09        6.65      0.28 o
   7   2   1       64.86       65.51      1.13 o
   8   2   1        0.19        0.57      0.31 o
  -7   3   1        7.94        6.56      0.39 o
  -6   3   1       99.30      103.32      1.54 o
  -5   3   1      111.01      114.04      1.58 o
  -4   3   1      263.30      264.07      2.98 o
  -3   3   1      135.52      123.12      1.51 o
  -2   3   1     1435.40     1273.19     15.41 o
  -1   3   1      153.02      128.69      1.40 o
   0   3   1     1033.23      878.47      7.22 o
   1   3   1     2151.09     1912.78     41.34 o
   2   3   1      130.24      116.43      1.36 o
   3   3   1      171.99      170.51      1.84 o
   4   3   1      783.86      861.52      1.65 o
   5   3   1      927.05     1046.58     10.75 o
   6   3   1       52.83       52.01      0.91 o
   7   3   1      105.41      104.38      1.51 o
   8   3   1        0.70        0.63      0.30 o
   9   3   1        7.38        6.81      0.40 o
  -7   4   1        1.16        1.93      0.34 o
  -6   4   1       15.35       17.15      0.52 o
  -5   4   1       63.54       58.39      1.04 o
  -4   4   1        4.11        2.37      0.22 o
  -3   4   1      156.77      179.52      2.12 o
  -2   4   1       43.17       76.24      1.00 o
  -1   4   1     1371.08     1246.85     69.29 o
   0   4   1       94.09       87.46      3.33 o
   1   4   1       24.04       24.45      0.31 o
   2   4   1     1026.55     1034.93     12.69 o
   3   4   1      590.69      675.73      6.87 o
   4   4   1      242.98      224.51      2.53 o
   5   4   1      123.73      118.66      1.53 o
   6   4   1      146.65      132.14      1.73 o
   7   4   1        1.85        1.37      0.29 o
   8   4   1       31.99       29.06      0.81 o
   9   4   1        1.12        1.50      0.35 o
  -6   5   1        4.49        4.13      0.36 o
  -5   5   1       58.62       57.02      1.06 o
  -4   5   1        0.29        0.08      0.34 o
  -3   5   1        1.07        2.05      0.20 o
  -2   5   1      124.09      107.07      1.36 o
  -1   5   1      372.99      409.59     19.66 o
   0   5   1      709.24      663.95     27.71 o
   1   5   1       75.50       78.05      4.42 o
   2   5   1        3.29        4.26      0.17 o
   3   5   1       85.76      106.70      1.35 o
   4   5   1       43.72       38.83      0.67 o
   5   5   1        7.78        8.66      0.27 o
   6   5   1      237.79      197.16      2.41 o
   7   5   1      156.05      145.07      1.94 o
   8   5   1        8.35        8.65      0.38 o
  -6   6   1       13.06       15.61      0.53 o
  -5   6   1       33.35       34.25      0.84 o
  -4   6   1       18.58       21.98      0.63 o
  -3   6   1        0.55        0.85      0.20 o
  -2   6   1      105.23      115.06      1.50 o
  -1   6   1       37.25       42.11      3.34 o
   0   6   1        0.09        0.13      0.16 o
   1   6   1       22.39       26.09      0.86 o
   2   6   1        5.51        8.07      0.26 o
   3   6   1      347.47      408.19      4.42 o
   4   6   1       99.55      107.86      1.41 o
   5   6   1       53.54       56.70      0.92 o
   6   6   1        1.82        1.44      0.28 o
   7   6   1        0.59        0.62      0.28 o
   8   6   1       14.45       12.48      0.41 o
  -5   7   1        5.53        5.68      0.36 o
  -4   7   1       13.07       13.66      0.41 o
  -3   7   1       31.66       28.64      0.71 o
  -2   7   1       22.74       18.11      0.52 o
  -1   7   1       51.80       43.61      3.19 o
   0   7   1       19.55       17.87      1.45 o
   1   7   1       33.96       29.47      1.04 o
   2   7   1      306.94      317.07      3.49 o
   3   7   1        0.91        1.59      0.21 o
   4   7   1       73.21       75.58      1.12 o
   5   7   1       13.52       12.27      0.39 o
   6   7   1      366.86      340.91      3.88 o
   7   7   1       49.11       41.98      0.93 o
   8   7   1        0.06        0.54      0.31 o
  -5   8   1        8.96       10.36      0.43 o
  -4   8   1       13.74       13.74      0.44 o
  -3   8   1        0.07        0.53      0.28 o
  -2   8   1        5.28        4.97      0.28 o
  -1   8   1        5.03        5.05      0.47 o
   0   8   1      131.49      124.22      9.46 o
   1   8   1        0.47        0.42      0.29 o
   2   8   1        2.55        1.93      0.22 o
   3   8   1        0.85        0.32      0.20 o
   4   8   1       13.75       13.31      0.44 o
   5   8   1       28.19       25.53      0.68 o
   6   8   1      240.36      244.08      2.99 o
   7   8   1       63.33       57.00      1.13 o
   8   8   1      127.36       93.51      1.57 o
  -4   9   1        0.25        0.11      0.49 o
  -3   9   1       16.57       15.59      0.51 o
  -2   9   1       42.47       39.03      0.86 o
  -1   9   1        5.23        4.06      0.51 o
   0   9   1      127.93      123.48     10.90 o
   1   9   1        7.66        7.88      0.44 o
   2   9   1      170.03      194.07      2.38 o
   3   9   1       10.07        9.53      0.32 o
   4   9   1       63.64       65.20      1.10 o
   5   9   1        9.81       10.49      0.36 o
   6   9   1       65.94       70.70      1.23 o
   7   9   1      290.86      276.12      3.42 o
  -3  10   1        2.94        2.44      0.32 o
  -2  10   1        0.96        0.84      0.29 o
  -1  10   1        4.68        4.67      0.47 o
   0  10   1      192.22      184.37     16.99 o
   1  10   1      492.77      541.59     30.72 o
   2  10   1       91.54       97.35      1.48 o
   3  10   1        6.48        5.63      0.32 o
   4  10   1       13.49       12.61      0.40 o
   5  10   1        0.76        0.12      0.44 o
   6  10   1        0.49        0.29      0.46 o
   7  10   1       14.55       16.86      0.56 o
  -2  11   1        0.04        0.11      0.51 o
  -1  11   1       24.95       26.81      3.07 o
   0  11   1      154.01      155.94     15.36 o
   1  11   1       87.59       92.02      6.90 o
   2  11   1        0.18        0.85      0.33 o
   3  11   1       19.64       21.97      0.62 o
   4  11   1       35.23       39.63      0.92 o
   5  11   1        1.91        1.59      0.32 o
   6  11   1        4.11        3.64      0.37 o
   0  12   1       19.43       18.37      2.29 o
   1  12   1       10.95       10.46      0.51 o
   2  12   1       47.78       53.96      1.13 o
   3  12   1        0.70        0.14      0.49 o
   4  12   1        9.26        7.53      0.39 o
   5  12   1        4.54        7.26      0.40 o
  -4 -11   2        5.18        4.69      0.36 o
  -3 -11   2        2.95        1.87      0.32 o
  -2 -11   2        3.48        4.34      0.32 o
  -1 -11   2        1.20        1.73      0.22 o
   0 -11   2        9.72        7.08      0.56 o
   1 -11   2        0.20        0.13      0.35 o
  -6 -10   2        0.61        0.11      0.48 o
  -5 -10   2        5.87        6.58      0.36 o
  -4 -10   2       12.74       11.84      0.40 o
  -3 -10   2        1.05        2.09      0.30 o
  -2 -10   2        4.02        5.03      0.31 o
  -1 -10   2       15.20       17.16      1.19 o
   0 -10   2       46.21       44.64      4.04 o
   1 -10   2        0.01        0.09      0.32 o
   2 -10   2        5.29        7.18      0.36 o
   3 -10   2       12.91       13.40      0.47 o
  -6  -9   2        3.47        3.25      0.35 o
  -5  -9   2        1.42        0.97      0.30 o
  -4  -9   2       36.20       40.13      0.88 o
  -3  -9   2       57.20       73.84      1.22 o
  -2  -9   2       20.66       25.32      0.70 o
  -1  -9   2       57.95       63.96      2.87 o
   0  -9   2      216.62      219.32     22.82 o
   1  -9   2       75.57       73.13      9.97 o
   2  -9   2       30.40       26.83      0.76 o
   3  -9   2       15.05       12.73      0.42 o
   4  -9   2        0.54        0.85      0.34 o
  -7  -8   2        4.50        3.92      0.36 o
  -6  -8   2        5.01        4.82      0.35 o
  -5  -8   2       91.23       92.00      1.43 o
  -4  -8   2       25.49       26.60      0.72 o
  -3  -8   2        0.19        0.08      0.36 o
  -2  -8   2       61.88       72.34      1.13 o
  -1  -8   2       62.86       65.98      4.19 o
   0  -8   2      497.33      481.33     45.31 o
   1  -8   2     1069.50     1022.31    117.60 o
   2  -8   2        3.53        2.60      0.29 o
   3  -8   2       29.06       26.45      0.74 o
   4  -8   2       28.41       27.86      0.80 o
   5  -8   2        0.92        0.15      0.50 o
  -7  -7   2       29.00       28.91      0.83 o
  -6  -7   2      289.81      257.20      3.14 o
  -5  -7   2      786.13      756.19      8.07 o
  -4  -7   2      196.12      199.75      2.44 o
  -3  -7   2       59.51       62.46      1.00 o
  -2  -7   2        2.24        1.96      0.23 o
  -1  -7   2        8.03       10.50      0.60 o
   0  -7   2      177.60      165.94     14.62 o
   1  -7   2       42.54       42.88      4.05 o
   2  -7   2       86.13       66.36      1.07 o
   3  -7   2        0.56        0.65      0.26 o
   4  -7   2        9.78        7.78      0.35 o
   5  -7   2        2.32        1.34      0.31 o
  -8  -6   2        1.94        1.79      0.34 o
  -7  -6   2       33.58       26.46      0.76 o
  -6  -6   2       15.75       13.40      0.40 o
  -5  -6   2      248.90      228.87      2.75 o
  -4  -6   2       67.73       65.19      1.04 o
  -3  -6   2       15.69       14.53      0.46 o
  -2  -6   2       15.53       11.16      0.37 o
  -1  -6   2       47.25       45.42      1.95 o
   0  -6   2        0.57        1.12      0.28 o
   1  -6   2       23.65       19.59      1.37 o
   2  -6   2      263.47      221.25      2.59 o
   3  -6   2       30.78       31.22      0.69 o
   4  -6   2        4.95        4.79      0.31 o
   5  -6   2       12.86       12.25      0.41 o
   6  -6   2       12.49       13.54      0.45 o
  -8  -5   2        2.65        3.31      0.36 o
  -7  -5   2        0.40        1.09      0.28 o
  -6  -5   2       51.36       46.82      0.91 o
  -5  -5   2        8.29        7.65      0.29 o
  -4  -5   2        3.34        3.48      0.22 o
  -3  -5   2      128.07      131.07      1.62 o
  -2  -5   2       67.51       86.33      1.15 o
  -1  -5   2      532.57      522.92     30.69 o
   0  -5   2       47.03       37.54      1.99 o
   1  -5   2       39.56       37.34      3.88 o
   2  -5   2        9.40       10.15      0.33 o
   3  -5   2        2.57        1.46      0.21 o
   4  -5   2       23.69       22.03      0.60 o
   5  -5   2        0.10        0.12      0.42 o
   6  -5   2       31.48       31.21      0.81 o
   7  -5   2        0.64        0.06      0.34 o
  -8  -4   2       23.96       22.70      0.70 o
  -7  -4   2        2.53        1.52      0.29 o
  -6  -4   2        0.00        0.14      0.23 o
  -5  -4   2      193.76      163.34      2.02 o
  -4  -4   2      268.43      236.86      2.72 o
  -3  -4   2      143.00      145.18      1.74 o
  -2  -4   2       42.99       55.85      0.81 o
  -1  -4   2      817.89      846.14     26.74 o
   0  -4   2        1.90        1.58      0.14 o
   1  -4   2      597.96      566.11     36.54 o
   2  -4   2      206.84      190.04      2.16 o
   3  -4   2        1.49        5.84      0.22 o
   4  -4   2       11.59       13.93      0.43 o
   5  -4   2        2.23        2.38      0.27 o
   6  -4   2        0.62        1.00      0.29 o
   7  -4   2        1.89        2.51      0.34 o
  -8  -3   2       13.04       10.57      0.42 o
  -7  -3   2       41.21       31.73      0.80 o
  -6  -3   2        0.01        0.06      0.34 o
  -5  -3   2       10.03        7.78      0.26 o
  -4  -3   2        0.47        0.23      0.17 o
  -3  -3   2      163.84      148.99      1.76 o
  -2  -3   2       41.31       44.72      0.67 o
  -1  -3   2        1.99        2.21      0.08 o
   0  -3   2      201.57      184.37      5.15 o
   1  -3   2      175.74      166.27      9.14 o
   2  -3   2     1236.55     1101.35     13.77 o
   3  -3   2       16.54       23.13      0.51 o
   4  -3   2        6.05        9.55      0.31 o
   5  -3   2      135.82      137.45      1.78 o
   6  -3   2       14.69       16.46      0.52 o
   7  -3   2       26.13       24.82      0.67 o
  -8  -2   2        4.84        6.67      0.39 o
  -7  -2   2       72.09       62.41      1.12 o
  -6  -2   2       12.83       12.17      0.40 o
  -5  -2   2        3.25        4.68      0.23 o
  -4  -2   2       47.56       49.17      0.77 o
  -3  -2   2      207.75      222.97      2.43 o
  -2  -2   2      351.50      351.07      3.78 o
  -1  -2   2        5.61        3.47      0.11 o
   0  -2   2     2082.06     1748.80     79.53 o
   1  -2   2      644.16      580.48     26.89 o
   2  -2   2      994.92      927.85     11.46 o
   3  -2   2      739.29      908.62      9.29 o
   4  -2   2      109.77      135.73      1.68 o
   5  -2   2        4.65        6.51      0.27 o
   6  -2   2        2.34        2.27      0.28 o
   7  -2   2        3.05        3.59      0.33 o
   8  -2   2        2.78        3.17      0.37 o
  -8  -1   2        0.20        0.13      0.52 o
  -7  -1   2        0.80        1.43      0.31 o
  -6  -1   2        4.17        4.48      0.27 o
  -5  -1   2       20.67       19.43      0.52 o
  -4  -1   2      679.62      742.12      7.69 o
  -3  -1   2     1782.63     1851.93     21.47 o
  -2  -1   2        0.23        1.76      0.10 o
  -1  -1   2       98.75       95.01      3.31 o
   0  -1   2     3251.40     2423.26     64.96 o
   2  -1   2      117.66      130.75      1.44 o
   3  -1   2      542.09      593.01      6.21 o
   4  -1   2      449.39      473.62      5.04 o
   5  -1   2       30.24       35.02      0.69 o
   6  -1   2       30.59       32.07      0.74 o
   7  -1   2       11.60       14.25      0.47 o
   8  -1   2       84.71       84.78      1.45 o
  -8   0   2        5.30        3.96      0.37 o
  -7   0   2       91.07       89.15      1.42 o
  -6   0   2       61.20       62.18      1.07 o
  -5   0   2       10.45        8.00      0.26 o
  -4   0   2        7.62        8.52      0.28 o
  -3   0   2        1.93        0.99      0.15 o
  -2   0   2      103.48      105.83      1.27 o
  -1   0   2       44.16       56.94      1.87 o
   0   0   2       41.76       39.98      0.39 o
   1   0   2      672.84      632.84      5.16 o
   2   0   2       82.98       76.90      0.88 o
   3   0   2       48.70       46.95      0.68 o
   4   0   2      620.47      707.72      7.36 o
   5   0   2       52.66       51.87      0.83 o
   6   0   2        5.06        4.53      0.29 o
   7   0   2      131.55      152.52      2.05 o
   8   0   2        3.81        2.42      0.39 o
  -8   1   2        6.11        8.58      0.43 o
  -7   1   2        9.20        9.76      0.38 o
  -6   1   2      172.04      173.97      2.21 o
  -5   1   2      134.18      142.42      1.81 o
  -4   1   2      118.35      119.28      1.49 o
  -3   1   2        1.24        1.44      0.14 o
  -2   1   2      478.88      502.19      5.27 o
  -1   1   2      265.58      218.16      6.64 o
   0   1   2     1344.66     1048.44     18.55 o
   1   1   2      707.04      654.78      5.50 o
   2   1   2      522.27      602.61      6.22 o
   3   1   2      142.36      157.48      1.81 o
   4   1   2       27.62       29.20      0.52 o
   5   1   2        6.33        9.65      0.32 o
   6   1   2       14.65       16.36      0.47 o
   7   1   2        6.87        8.37      0.39 o
   8   1   2      163.14      168.23      2.29 o
  -7   2   2        0.01        0.32      0.46 o
  -6   2   2       34.73       34.91      0.84 o
  -5   2   2       47.95       47.95      0.90 o
  -4   2   2       18.23       17.15      0.47 o
  -3   2   2        0.44        0.59      0.15 o
  -2   2   2       11.05       14.74      0.32 o
  -1   2   2      184.72      163.47      2.50 o
   0   2   2     1110.89      941.18     22.66 o
   1   2   2     3544.93     3329.02     24.29 o
   3   2   2      399.13      476.43      5.05 o
   4   2   2      335.87      402.66      4.28 o
   5   2   2      281.50      312.21      3.47 o
   6   2   2       15.29       19.75      0.57 o
   7   2   2       26.95       27.42      0.74 o
   8   2   2        2.50        3.40      0.36 o
   9   2   2        0.27        0.76      0.37 o
  -7   3   2       14.64       15.12      0.48 o
  -6   3   2       54.60       55.77      1.07 o
  -5   3   2      991.88     1052.78     10.96 o
  -4   3   2      495.79      482.11      5.20 o
  -3   3   2       48.55       47.94      0.76 o
  -2   3   2       22.51       16.97      0.40 o
  -1   3   2      764.33      660.01     19.00 o
   0   3   2       95.26       91.91      2.16 o
   1   3   2        4.13        7.51      0.15 o
   2   3   2      532.84      516.99      5.39 o
   3   3   2      536.06      611.11      6.20 o
   4   3   2        0.38        0.90      0.16 o
   5   3   2      548.16      623.73      6.60 o
   6   3   2      236.09      230.94      2.71 o
   7   3   2      314.12      329.89      3.78 o
   8   3   2       22.20       24.46      0.75 o
   9   3   2        0.59        0.93      0.36 o
  -7   4   2        0.20        0.81      0.33 o
  -6   4   2       16.63       16.91      0.52 o
  -5   4   2        4.32        4.22      0.34 o
  -4   4   2      111.05      109.79      1.50 o
  -3   4   2       40.99       37.36      0.68 o
  -2   4   2      314.43      313.42      3.43 o
  -1   4   2        0.46        1.64      0.12 o
   0   4   2      117.44      109.59      1.72 o
   1   4   2      130.60      129.85      2.83 o
   2   4   2     1853.05     1897.90     21.40 o
   3   4   2      530.62      594.93      6.08 o
   4   4   2       33.83       30.21      0.56 o
   5   4   2        8.30       14.77      0.40 o
   6   4   2      191.56      198.85      2.39 o
   7   4   2        8.45        9.24      0.37 o
   8   4   2        0.01        0.10      0.46 o
   9   4   2        8.17        7.19      0.42 o
  -6   5   2       17.49       16.29      0.49 o
  -5   5   2       34.82       35.59      0.85 o
  -4   5   2        1.38        1.47      0.25 o
  -3   5   2        0.20        0.09      0.28 o
  -2   5   2       72.76       61.06      0.91 o
  -1   5   2     1358.28     1371.49     71.97 o
   0   5   2        0.45        1.26      0.09 o
   1   5   2       81.83       77.43      3.43 o
   2   5   2      227.90      251.37      2.72 o
   3   5   2      500.81      630.24      6.62 o
   4   5   2      124.21      104.52      1.34 o
   5   5   2        0.72        0.95      0.20 o
   6   5   2      466.92      467.16      5.11 o
   7   5   2      157.75      157.92      2.07 o
   8   5   2        3.58        3.49      0.33 o
   9   5   2        1.81        1.82      0.37 o
  -6   6   2       12.96       12.25      0.46 o
  -5   6   2       70.77       67.17      1.22 o
  -4   6   2       19.04       18.20      0.54 o
  -3   6   2        0.02        0.03      0.21 o
  -2   6   2       77.01       65.59      0.99 o
  -1   6   2        8.26       16.46      0.93 o
   0   6   2       95.05       82.20      5.35 o
   1   6   2        7.37        7.75      0.27 o
   2   6   2       81.25       82.60      1.08 o
   3   6   2       19.81       23.29      0.52 o
   4   6   2      300.21      337.56      3.69 o
   5   6   2       10.71       10.04      0.31 o
   6   6   2      114.15       96.68      1.39 o
   7   6   2       10.93       11.59      0.37 o
   8   6   2        4.26        4.16      0.34 o
  -5   7   2       15.09       16.04      0.51 o
  -4   7   2       52.89       56.39      1.06 o
  -3   7   2        0.63        1.61      0.24 o
  -2   7   2        4.20        2.84      0.22 o
  -1   7   2      119.20      117.76      8.73 o
   0   7   2      310.63      307.52     24.23 o
   1   7   2        0.00        0.15      0.11 o
   2   7   2        8.58        8.05      0.25 o
   3   7   2      330.53      387.58      4.20 o
   4   7   2       88.98       99.54      1.34 o
   5   7   2        6.51        7.64      0.28 o
   6   7   2        0.04        0.12      0.40 o
   7   7   2        5.02        3.99      0.30 o
   8   7   2        0.15        0.11      0.48 o
  -5   8   2        2.15        2.98      0.37 o
  -4   8   2        0.58        2.16      0.31 o
  -3   8   2       77.22       75.12      1.24 o
  -2   8   2       38.60       34.99      0.77 o
  -1   8   2       37.80       31.67      2.49 o
   0   8   2        9.71       10.62      0.97 o
   1   8   2       70.98       81.83      4.06 o
   2   8   2        6.84        9.74      0.32 o
   3   8   2       26.90       33.83      0.70 o
   4   8   2      262.71      294.16      3.36 o
   5   8   2        9.38       11.63      0.36 o
   6   8   2       71.04       77.06      1.26 o
   7   8   2        2.55        3.43      0.35 o
   8   8   2        4.51        3.95      0.37 o
  -4   9   2        1.46        1.23      0.33 o
  -3   9   2       51.60       37.85      0.91 o
  -2   9   2      135.34      122.22      1.75 o
  -1   9   2        1.37        0.71      0.17 o
   0   9   2        4.60        5.37      0.41 o
   1   9   2        0.01        0.16      0.19 o
   2   9   2       25.95       27.36      0.67 o
   3   9   2        6.67        7.30      0.28 o
   4   9   2        0.22        0.20      0.39 o
   5   9   2        1.99        1.67      0.27 o
   6   9   2        5.14        5.43      0.36 o
   7   9   2       96.60       98.81      1.60 o
   8   9   2       30.64       26.42      0.78 o
  -3  10   2       10.48        8.70      0.40 o
  -2  10   2        0.39        0.10      0.29 o
  -1  10   2        1.86        2.43      0.20 o
   0  10   2        2.65        3.54      0.27 o
   1  10   2      220.87      232.57      7.78 o
   2  10   2       17.38       19.21      0.56 o
   3  10   2       26.11       26.59      0.69 o
   4  10   2       97.55       94.36      1.44 o
   5  10   2       99.67       98.20      1.51 o
   6  10   2        5.87        6.42      0.36 o
   7  10   2        0.15        0.25      0.38 o
  -2  11   2        0.04        0.10      0.50 o
  -1  11   2        0.89        0.99      0.21 o
   0  11   2        0.16        0.10      0.32 o
   1  11   2        1.77        3.07      0.28 o
   2  11   2        0.00        0.63      0.33 o
   3  11   2        1.76        2.17      0.33 o
   4  11   2        6.69        7.66      0.36 o
   5  11   2        7.56        8.75      0.39 o
   6  11   2        0.15        0.12      0.49 o
   0  12   2       21.56       20.98      2.46 o
   1  12   2       19.63       20.18      1.95 o
   2  12   2        5.34        5.06      0.40 o
   3  12   2       74.80       81.66      1.43 o
   4  12   2       14.83       18.05      0.57 o
   5  12   2        1.39        0.95      0.34 o
  -4 -11   3        2.79        3.53      0.34 o
  -3 -11   3        1.39        1.81      0.33 o
  -2 -11   3        2.05        1.72      0.31 o
  -1 -11   3        2.28        3.16      0.24 o
   0 -11   3        0.26        0.14      0.33 o
   1 -11   3        1.04        1.56      0.23 o
  -5 -10   3       14.72       16.05      0.51 o
  -4 -10   3        4.89        6.41      0.37 o
  -3 -10   3        1.78        0.45      0.32 o
  -2 -10   3        0.32        0.10      0.42 o
  -1 -10   3        1.83        0.93      0.20 o
   0 -10   3       21.33       19.64      2.95 o
   1 -10   3        6.04        6.66      0.46 o
   2 -10   3        0.42        0.96      0.31 o
  -6  -9   3        0.91        0.62      0.32 o
  -5  -9   3        0.02        0.13      0.44 o
  -4  -9   3       59.94       66.71      1.19 o
  -3  -9   3      188.20      199.96      2.53 o
  -2  -9   3       28.19       23.36      0.68 o
  -1  -9   3       34.71       37.22      1.70 o
   0  -9   3        3.32        3.65      0.23 o
   1  -9   3        7.83        6.91      1.16 o
   2  -9   3        2.27        2.27      0.30 o
   3  -9   3        0.89        0.99      0.32 o
   4  -9   3        5.51        7.49      0.40 o
  -6  -8   3       19.46       18.86      0.57 o
  -5  -8   3        6.15        6.36      0.36 o
  -4  -8   3       36.93       34.20      0.81 o
  -3  -8   3       40.08       44.41      0.87 o
  -2  -8   3       12.70       13.43      0.43 o
  -1  -8   3        9.57        8.07      0.24 o
   0  -8   3      124.79      117.28     11.32 o
   1  -8   3      348.60      340.94     41.02 o
   2  -8   3        8.19        6.20      0.34 o
   3  -8   3       27.72       24.73      0.75 o
   4  -8   3        9.38        8.91      0.40 o
   5  -8   3       14.29       14.75      0.46 o
  -7  -7   3        2.42        1.85      0.34 o
  -6  -7   3       34.62       31.16      0.83 o
  -5  -7   3       71.83       65.07      1.17 o
  -4  -7   3       40.57       36.18      0.79 o
  -3  -7   3        3.59        2.90      0.24 o
  -2  -7   3      164.45      162.43      2.03 o
  -1  -7   3        2.23        3.33      0.40 o
   0  -7   3       94.40       92.92      7.32 o
   1  -7   3       43.12       37.80      4.12 o
   2  -7   3       34.03       32.20      0.79 o
   3  -7   3        3.93        2.92      0.31 o
   4  -7   3        2.88        1.54      0.29 o
   5  -7   3        0.11        0.08      0.48 o
  -7  -6   3        0.34        0.66      0.29 o
  -6  -6   3        1.20        1.24      0.29 o
  -5  -6   3      152.61      150.01      2.02 o
  -4  -6   3      308.40      313.60      3.57 o
  -3  -6   3       18.63       18.99      0.51 o
  -2  -6   3      423.75      471.15      5.09 o
  -1  -6   3       34.14       27.20      2.07 o
   0  -6   3       75.53       63.81      4.18 o
   1  -6   3        0.03        0.18      0.16 o
   2  -6   3       10.84        6.98      0.30 o
   3  -6   3        0.46        1.93      0.25 o
   4  -6   3       10.01       10.34      0.36 o
   5  -6   3       26.58       20.98      0.62 o
   6  -6   3       24.97       21.31      0.67 o
  -7  -5   3        0.10        0.45      0.28 o
  -6  -5   3       70.68       71.45      1.22 o
  -5  -5   3      228.45      219.79      2.66 o
  -4  -5   3        2.21        0.13      0.43 o
  -3  -5   3       39.47       38.55      0.70 o
  -2  -5   3        6.63        8.07      0.26 o
  -1  -5   3      536.99      570.39     31.54 o
   0  -5   3      274.00      256.78     16.22 o
   1  -5   3      189.16      174.83     13.68 o
   2  -5   3      274.62      238.18      2.73 o
   3  -5   3        8.25       10.73      0.32 o
   4  -5   3       11.00       13.87      0.43 o
   5  -5   3      284.64      270.76      3.24 o
   6  -5   3       36.68       31.88      0.85 o
   7  -5   3        1.87        1.99      0.35 o
  -8  -4   3       45.69       38.07      0.97 o
  -7  -4   3       14.89       13.84      0.41 o
  -6  -4   3       35.73       36.73      0.82 o
  -5  -4   3       14.97       12.92      0.40 o
  -4  -4   3        2.05        2.45      0.21 o
  -3  -4   3       78.94       85.36      1.15 o
  -2  -4   3      161.38      192.28      2.19 o
  -1  -4   3      974.26     1048.45     66.53 o
   0  -4   3      499.29      516.63     25.00 o
   1  -4   3      913.77      807.40     29.83 o
   2  -4   3       18.69       15.73      0.42 o
   3  -4   3       21.17       20.38      0.52 o
   4  -4   3       16.79       15.44      0.43 o
   5  -4   3       29.54       30.31      0.73 o
   6  -4   3       10.76       10.76      0.38 o
   7  -4   3        3.76        3.04      0.36 o
  -8  -3   3        4.08        3.66      0.36 o
  -7  -3   3       29.38       23.14      0.73 o
  -6  -3   3        1.13        0.90      0.25 o
  -5  -3   3        0.02        0.33      0.20 o
  -4  -3   3       28.96       24.56      0.55 o
  -3  -3   3        8.65       10.75      0.32 o
  -2  -3   3        3.28        2.61      0.16 o
  -1  -3   3      104.48       86.68      3.81 o
   0  -3   3     2237.01     2054.62     90.01 o
   1  -3   3      638.29      584.06     32.50 o
   2  -3   3      187.00      175.42      2.03 o
   3  -3   3       29.21       26.87      0.54 o
   4  -3   3      138.04      147.46      1.81 o
   5  -3   3       82.20       85.76      1.27 o
   6  -3   3        2.84        4.01      0.30 o
   7  -3   3        8.70       10.71      0.40 o
  -8  -2   3        1.14        1.01      0.34 o
  -7  -2   3       11.56       11.23      0.40 o
  -6  -2   3      374.42      307.04      3.54 o
  -5  -2   3       33.24       31.93      0.67 o
  -4  -2   3      237.10      233.41      2.64 o
  -3  -2   3      709.31      722.25      7.48 o
  -2  -2   3       81.83       67.79      0.91 o
  -1  -2   3      823.55      753.43     30.84 o
   0  -2   3      766.30      637.82     13.07 o
   1  -2   3      190.64      157.63      2.48 o
   2  -2   3      190.50      196.75      2.15 o
   3  -2   3      847.16      900.70      9.31 o
   4  -2   3       18.16       30.63      0.61 o
   5  -2   3      133.15      141.30      1.79 o
   6  -2   3        2.61        2.55      0.27 o
   7  -2   3       12.44       13.92      0.43 o
   8  -2   3        0.00        0.14      0.34 o
  -8  -1   3        9.43        7.02      0.40 o
  -7  -1   3      164.52      150.71      2.07 o
  -6  -1   3      108.56       92.46      1.40 o
  -5  -1   3        4.59        4.25      0.24 o
  -4  -1   3        6.53        7.70      0.26 o
  -3  -1   3       62.68       55.61      0.81 o
  -2  -1   3        6.76        1.16      0.12 o
  -1  -1   3      179.68      156.57      8.22 o
   0  -1   3     1069.92      921.31     38.62 o
   1  -1   3      357.73      364.46      9.78 o
   2  -1   3      545.26      507.80      5.32 o
   3  -1   3        6.75        7.22      0.23 o
   4  -1   3        0.00        0.42      0.19 o
   5  -1   3      129.27      138.76      1.74 o
   6  -1   3       73.32       81.79      1.25 o
   7  -1   3        1.79        2.18      0.32 o
   8  -1   3       27.49       31.00      0.90 o
  -7   0   3        6.94        5.38      0.37 o
  -6   0   3       23.26       23.17      0.68 o
  -5   0   3        8.65       10.16      0.34 o
  -4   0   3       66.86       68.64      1.01 o
  -3   0   3       58.87       72.90      0.98 o
  -2   0   3      314.46      276.02      3.03 o
  -1   0   3       98.48       70.30      2.25 o
   0   0   3      876.33      726.21     11.58 o
   1   0   3     1580.78     1395.35     14.22 o
   2   0   3        0.24        0.83      0.10 o
   3   0   3        4.03       11.40      0.29 o
   4   0   3      205.09      261.33      2.87 o
   5   0   3       39.36       39.18      0.72 o
   6   0   3      155.10      174.59      2.16 o
   7   0   3      470.52      500.59      5.53 o
   8   0   3       24.50       22.91      0.71 o
  -7   1   3        4.59        4.20      0.34 o
  -6   1   3       13.42       14.45      0.43 o
  -5   1   3        0.85        0.52      0.22 o
  -4   1   3        1.39        2.88      0.19 o
  -3   1   3        5.29        4.36      0.19 o
  -2   1   3       10.98       13.63      0.35 o
  -1   1   3      452.32      407.78      3.06 o
   0   1   3     1051.55      892.64      8.27 o
   1   1   3     2024.42     1873.75     23.09 o
   2   1   3     3879.83     3628.07     38.02 o
   3   1   3      297.98      374.28      3.87 o
   4   1   3       29.16       26.57      0.51 o
   5   1   3        2.38        3.66      0.23 o
   6   1   3        6.89        8.20      0.31 o
   7   1   3      737.50      799.40      8.51 o
   8   1   3      259.36      271.75      3.31 o
   9   1   3        8.13        8.63      0.47 o
  -7   2   3        0.41        0.79      0.32 o
  -6   2   3       24.36       25.94      0.74 o
  -5   2   3       64.14       62.52      1.05 o
  -4   2   3       79.69       81.11      1.16 o
  -3   2   3        9.15        6.64      0.21 o
  -2   2   3        8.95       10.70      0.31 o
  -1   2   3        0.39        1.34      0.07 o
   0   2   3      730.98      664.62      5.84 o
   2   2   3     7933.48     7340.88     75.20 o
   3   2   3        0.60        1.55      0.14 o
   4   2   3       15.61       12.01      0.36 o
   5   2   3      190.80      194.55      2.29 o
   6   2   3        0.31        0.79      0.25 o
   7   2   3        8.96       11.95      0.41 o
   8   2   3       15.33       14.34      0.48 o
   9   2   3        0.13        0.43      0.59 o
  -7   3   3        5.54        5.50      0.37 o
  -6   3   3        0.38        0.11      0.45 o
  -5   3   3      545.29      575.34      6.25 o
  -4   3   3       97.76       90.28      1.30 o
  -3   3   3       55.20       52.53      0.82 o
  -2   3   3      164.35      150.62      1.78 o
  -1   3   3       60.58       57.60      0.86 o
   0   3   3      174.67      154.58      1.24 o
   1   3   3     1373.05     1265.69     27.00 o
   2   3   3     5706.50     5420.11     56.54 o
   3   3   3     1681.71     1717.65     19.56 o
   4   3   3      293.03      358.56      3.85 o
   5   3   3       74.18       75.77      1.09 o
   6   3   3      337.28      362.65      4.03 o
   7   3   3      622.79      661.49      7.09 o
   8   3   3       33.52       43.97      0.97 o
   9   3   3       57.06       52.48      1.15 o
  -6   4   3       26.84       26.88      0.80 o
  -5   4   3       31.67       30.24      0.80 o
  -4   4   3     1787.81     1783.47     22.81 o
  -3   4   3       42.35       38.72      0.72 o
  -2   4   3        0.03        0.02      0.15 o
  -1   4   3      417.31      419.31      9.68 o
   0   4   3       80.92       77.08      2.72 o
   1   4   3      125.97      111.66      0.91 o
   2   4   3        4.98        6.44      0.20 o
   3   4   3     1828.42     1838.37     21.05 o
   4   4   3      119.49      121.61      1.50 o
   5   4   3        5.77        5.50      0.25 o
   6   4   3       18.39       21.38      0.64 o
   7   4   3        1.08        1.65      0.33 o
   8   4   3        8.97        9.87      0.40 o
   9   4   3        6.66        6.75      0.41 o
  -6   5   3        2.19        2.55      0.34 o
  -5   5   3      182.71      185.96      2.38 o
  -4   5   3       85.16       88.82      1.36 o
  -3   5   3        0.34        0.07      0.32 o
  -2   5   3       64.97       46.10      0.76 o
  -1   5   3       66.05       78.87      2.34 o
   0   5   3      144.25      152.48     11.89 o
   1   5   3      139.49      138.48      3.25 o
   2   5   3     1043.72     1082.94     13.57 o
   3   5   3      576.85      731.99      7.63 o
   4   5   3        0.12        0.40      0.17 o
   5   5   3        8.86       10.99      0.38 o
   6   5   3      465.64      522.20      5.65 o
   7   5   3       12.50       14.12      0.43 o
   8   5   3       11.63       11.04      0.41 o
   9   5   3        2.24        1.76      0.37 o
  -6   6   3       28.68       31.72      0.91 o
  -5   6   3       29.05       29.03      0.83 o
  -4   6   3       14.81       15.45      0.53 o
  -3   6   3       83.33       81.38      1.23 o
  -2   6   3        0.24        0.50      0.19 o
  -1   6   3      333.12      324.58     14.50 o
   0   6   3      116.92      129.91      6.30 o
   1   6   3      135.63      129.58      4.48 o
   2   6   3      202.19      207.20      2.35 o
   3   6   3       24.20       17.09      0.44 o
   4   6   3       17.77       16.81      0.47 o
   5   6   3        4.41        5.47      0.25 o
   6   6   3        0.00        0.14      0.36 o
   7   6   3        0.28        0.75      0.28 o
   8   6   3       51.31       46.59      0.99 o
   9   6   3       48.66       45.47      1.09 o
  -5   7   3       46.76       48.01      1.07 o
  -4   7   3       42.16       42.66      0.93 o
  -3   7   3        0.47        0.81      0.25 o
  -2   7   3       15.66       14.77      0.44 o
  -1   7   3      205.93      209.62     11.35 o
   0   7   3       79.85       79.73      6.55 o
   1   7   3        3.44        1.60      0.54 o
   2   7   3        3.91        4.21      0.19 o
   3   7   3      297.98      332.45      3.67 o
   4   7   3      214.51      216.20      2.52 o
   5   7   3        0.15        0.33      0.22 o
   6   7   3        6.40        6.68      0.31 o
   7   7   3        1.05        0.38      0.30 o
   8   7   3        0.32        0.49      0.32 o
  -4   8   3        0.34        0.36      0.31 o
  -3   8   3        1.65        0.89      0.27 o
  -2   8   3        4.76        2.87      0.26 o
  -1   8   3        4.70        4.84      0.18 o
   0   8   3       26.95       32.26      2.05 o
   1   8   3       23.12       27.63      1.58 o
   2   8   3        0.22        0.73      0.19 o
   3   8   3       51.59       57.71      0.94 o
   4   8   3      154.22      182.36      2.22 o
   5   8   3       44.11       43.06      0.84 o
   6   8   3       13.54       13.84      0.45 o
   7   8   3       12.05       13.34      0.43 o
   8   8   3        2.06        2.22      0.39 o
  -4   9   3        0.04        0.14      0.50 o
  -3   9   3       48.76       45.69      1.00 o
  -2   9   3       41.76       35.58      0.83 o
  -1   9   3        3.03        3.38      0.54 o
   0   9   3       13.60       12.15      1.48 o
   1   9   3        0.19        0.08      0.20 o
   2   9   3        5.00        6.27      0.28 o
   3   9   3        5.25        5.94      0.27 o
   4   9   3       14.39       15.73      0.49 o
   5   9   3        0.85        0.10      0.41 o
   6   9   3       86.29       81.23      1.34 o
   7   9   3        0.01        0.12      0.54 o
   8   9   3       43.58       56.26      1.21 o
  -3  10   3       11.07       10.47      0.43 o
  -2  10   3       13.13       13.79      0.44 o
  -1  10   3        3.44        4.27      0.61 o
   0  10   3        6.52        6.46      0.49 o
   1  10   3      159.59      170.05      9.47 o
   2  10   3        5.90        6.20      0.32 o
   3  10   3       20.10       18.73      0.54 o
   4  10   3       16.20       14.19      0.44 o
   5  10   3        2.54        3.85      0.31 o
   6  10   3        2.54        2.03      0.33 o
   7  10   3       27.65       28.11      0.89 o
  -2  11   3        3.75        3.35      0.36 o
  -1  11   3        0.01        0.09      0.33 o
   0  11   3        5.08        4.53      0.25 o
   1  11   3      144.72      160.45      7.44 o
   2  11   3        5.20        5.97      0.41 o
   3  11   3       75.86       84.98      1.38 o
   4  11   3        9.44       11.83      0.40 o
   5  11   3        2.15        1.75      0.31 o
   6  11   3        2.97        4.28      0.36 o
   0  12   3       11.47       11.66      1.60 o
   1  12   3        0.16        0.13      0.38 o
   2  12   3      219.39      252.47      3.17 o
   3  12   3      103.52      112.36      1.73 o
   4  12   3       18.36       22.15      0.67 o
   5  12   3       32.61       35.56      0.94 o
  -2 -11   4        0.11        0.13      0.52 o
  -1 -11   4        2.07        3.02      0.24 o
  -4 -10   4        0.77        0.83      0.32 o
  -3 -10   4       34.03       36.60      0.93 o
  -2 -10   4       13.28       14.29      0.42 o
  -1 -10   4        4.01        4.24      0.53 o
   0 -10   4        6.60        5.83      0.56 o
   1 -10   4       12.15       11.42      1.31 o
   2 -10   4        2.90        1.84      0.33 o
  -5  -9   4        8.72       10.31      0.40 o
  -4  -9   4       48.46       54.90      1.08 o
  -3  -9   4       67.36       62.02      1.15 o
  -2  -9   4       64.86       65.54      1.17 o
  -1  -9   4        0.04        0.30      0.22 o
   0  -9   4        5.19        5.68      0.90 o
   1  -9   4        0.89        0.83      0.55 o
   2  -9   4       16.42       13.03      0.42 o
   3  -9   4        0.04        0.48      0.29 o
  -6  -8   4        1.75        1.68      0.33 o
  -5  -8   4        0.00        0.67      0.29 o
  -4  -8   4      118.07      125.99      1.79 o
  -3  -8   4      147.54      151.16      2.01 o
  -2  -8   4       27.18       24.97      0.68 o
  -1  -8   4        0.99        1.07      0.17 o
   0  -8   4       35.42       32.86      3.24 o
   1  -8   4       61.67       62.47      7.63 o
   2  -8   4        0.37        0.80      0.29 o
   3  -8   4        4.48        3.00      0.34 o
   4  -8   4        1.11        3.15      0.33 o
  -6  -7   4       10.93       10.18      0.39 o
  -5  -7   4       41.08       43.15      0.93 o
  -4  -7   4        0.40        0.33      0.26 o
  -3  -7   4        1.02        0.83      0.25 o
  -2  -7   4        0.64        0.31      0.22 o
  -1  -7   4       56.30       48.35      2.28 o
   0  -7   4        0.19        1.87      0.64 o
   1  -7   4        0.92        1.90      0.19 o
   2  -7   4        7.85        6.01      0.39 o
   3  -7   4      106.57      105.71      1.57 o
   4  -7   4        1.92        2.84      0.30 o
   5  -7   4        2.88        1.47      0.33 o
  -7  -6   4       30.09       36.47      0.95 o
  -6  -6   4       31.75       27.31      0.77 o
  -5  -6   4       12.20       12.94      0.41 o
  -4  -6   4       23.42       21.64      0.65 o
  -3  -6   4       28.08       27.90      0.65 o
  -2  -6   4        1.85        1.11      0.21 o
  -1  -6   4        7.63        8.44      0.19 o
   0  -6   4       43.95       44.04      3.13 o
   1  -6   4       27.49       26.02      2.31 o
   2  -6   4      590.78      494.57      5.37 o
   3  -6   4      516.29      496.49      5.42 o
   4  -6   4        0.11        0.23      0.43 o
   5  -6   4        6.39        5.43      0.35 o
   6  -6   4       24.93       25.52      0.72 o
  -7  -5   4        1.24        1.10      0.31 o
  -6  -5   4        9.08        6.11      0.32 o
  -5  -5   4      156.49      171.26      2.19 o
  -4  -5   4     1114.79     1126.20     11.72 o
  -3  -5   4      120.46      115.78      1.55 o
  -2  -5   4       10.15       14.77      0.46 o
  -1  -5   4        2.34        1.93      0.29 o
   0  -5   4       67.67       76.24      4.71 o
   1  -5   4      244.10      232.01     19.11 o
   2  -5   4       70.09       59.28      0.96 o
   3  -5   4        1.23        0.15      0.39 o
   4  -5   4        5.98        7.08      0.31 o
   5  -5   4        3.90        3.32      0.32 o
   6  -5   4       53.07       45.21      1.01 o
  -7  -4   4       13.63       14.32      0.47 o
  -6  -4   4       15.24       13.81      0.46 o
  -5  -4   4      151.80      151.20      1.96 o
  -4  -4   4        0.20        0.12      0.35 o
  -3  -4   4      622.57      616.34      6.47 o
  -2  -4   4        2.03        2.96      0.19 o
  -1  -4   4        0.74        5.09      0.60 o
   0  -4   4       19.08       19.36      0.83 o
   1  -4   4       59.19       49.05      3.12 o
   2  -4   4      116.95      101.15      1.34 o
   3  -4   4       33.63       36.30      0.71 o
   4  -4   4        4.19        5.56      0.27 o
   5  -4   4        9.70        8.89      0.34 o
   6  -4   4       82.07       76.59      1.31 o
   7  -4   4        1.56        1.32      0.34 o
  -7  -3   4        2.17        2.18      0.33 o
  -6  -3   4       28.02       26.85      0.72 o
  -5  -3   4       10.66        6.87      0.27 o
  -4  -3   4       16.00       18.82      0.51 o
  -3  -3   4      226.23      240.32      2.75 o
  -2  -3   4      156.09      183.57      2.11 o
  -1  -3   4      501.24      514.07     29.87 o
   0  -3   4      191.13      264.87     15.59 o
   1  -3   4     1796.59     1613.12     98.56 o
   2  -3   4       21.79       17.63      0.45 o
   3  -3   4       62.89       56.26      0.87 o
   4  -3   4       62.75       72.43      1.07 o
   5  -3   4        2.67        1.19      0.26 o
   6  -3   4        5.25        4.53      0.32 o
   7  -3   4        2.86        3.23      0.34 o
  -7  -2   4       76.83       60.75      1.17 o
  -6  -2   4       14.56       10.48      0.37 o
  -5  -2   4        0.98        0.09      0.32 o
  -4  -2   4       97.59       92.80      1.26 o
  -3  -2   4      223.65      208.73      2.41 o
  -2  -2   4       55.00       60.61      0.85 o
  -1  -2   4      300.73      306.34     10.20 o
   0  -2   4       14.79       10.05      0.32 o
   1  -2   4       65.28       57.75      1.69 o
   2  -2   4      250.36      269.98      2.90 o
   3  -2   4       26.19       34.83      0.63 o
   4  -2   4       28.37       25.98      0.57 o
   5  -2   4       55.68       69.70      1.09 o
   6  -2   4        5.22        5.60      0.31 o
   7  -2   4        3.28        3.92      0.33 o
   8  -2   4        0.60        0.28      0.36 o
  -7  -1   4        0.01        1.06      0.31 o
  -6  -1   4      103.54       90.05      1.41 o
  -5  -1   4        9.85        7.33      0.29 o
  -4  -1   4        0.28        0.22      0.18 o
  -3  -1   4      171.62      169.98      2.00 o
  -2  -1   4      224.86      210.66      2.38 o
  -1  -1   4      100.38       89.91      3.40 o
   0  -1   4       21.94       22.42      0.76 o
   1  -1   4      190.76      197.04      8.81 o
   2  -1   4      665.49      651.17      6.80 o
   3  -1   4      520.15      587.74      6.09 o
   4  -1   4      480.46      573.32      1.57 o
   5  -1   4       10.62        9.13      0.29 o
   6  -1   4        3.55        5.61      0.30 o
   7  -1   4       35.22       41.56      0.91 o
   8  -1   4        6.16        6.82      0.40 o
  -7   0   4       20.38       18.55      0.57 o
  -6   0   4        0.46        0.10      0.44 o
  -5   0   4       23.66       24.61      0.62 o
  -4   0   4        9.28       13.87      0.45 o
  -3   0   4       10.81        9.54      0.32 o
  -2   0   4      679.78      661.06      6.93 o
  -1   0   4     1519.73     1341.00     46.86 o
   0   0   4       59.20       53.48      1.95 o
   1   0   4       75.50       60.05      1.13 o
   2   0   4        3.55        1.42      0.12 o
   3   0   4       48.34       68.04      0.88 o
   4   0   4      576.79      689.16      7.17 o
   5   0   4      336.21      408.98      4.42 o
   6   0   4        0.30        0.48      0.26 o
   7   0   4       78.11       80.59      1.31 o
   8   0   4       19.69       21.56      0.72 o
  -7   1   4       52.40       57.39      1.14 o
  -6   1   4        0.25        0.35      0.28 o
  -5   1   4        2.70        1.70      0.24 o
  -4   1   4        1.03        1.54      0.20 o
  -3   1   4        3.67        3.81      0.19 o
  -2   1   4     2983.62     2927.79     32.20 o
  -1   1   4      840.65      790.64      9.37 o
   0   1   4       85.78       73.16      0.62 o
   1   1   4      474.56      447.89      5.77 o
   2   1   4        0.73        1.17      0.12 o
   3   1   4        9.55       10.79      0.32 o
   4   1   4       25.08       35.64      0.62 o
   5   1   4      264.03      281.53      3.18 o
   6   1   4        4.07        4.32      0.29 o
   7   1   4        3.57        3.80      0.37 o
   8   1   4      420.24      450.12      5.13 o
  -7   2   4        9.24       10.90      0.43 o
  -6   2   4       14.55       16.78      0.51 o
  -5   2   4       59.10       65.52      1.11 o
  -4   2   4       87.27       81.25      1.19 o
  -3   2   4        0.87        1.45      0.18 o
  -2   2   4      258.50      265.12      2.88 o
  -1   2   4      376.73      361.03     12.12 o
   0   2   4        8.41        5.54      0.14 o
   1   2   4      774.07      756.21     18.30 o
   2   2   4      789.97      864.64      8.89 o
   3   2   4       39.83       42.02      0.65 o
   4   2   4        1.92        2.60      0.18 o
   5   2   4       48.26       48.69      0.81 o
   6   2   4      223.60      234.05      2.75 o
   7   2   4      168.95      188.80      2.37 o
   8   2   4      175.35      185.20      2.44 o
   9   2   4       22.17       22.98      0.72 o
  -7   3   4       21.54       28.01      0.87 o
  -6   3   4        0.61        1.17      0.31 o
  -5   3   4        0.76        0.66      0.31 o
  -4   3   4       30.69       34.70      0.77 o
  -3   3   4      253.63      251.92      2.87 o
  -2   3   4        3.68        2.99      0.17 o
  -1   3   4        8.29        6.90      0.15 o
   0   3   4     1490.74     1298.69     22.42 o
   1   3   4      362.18      325.86      2.41 o
   2   3   4       15.79       11.65      0.33 o
   3   3   4     1553.33     1672.78     19.36 o
   4   3   4        0.03        0.76      0.19 o
   5   3   4       56.21       71.26      1.03 o
   6   3   4      184.55      204.99      2.45 o
   7   3   4       65.67       74.79      1.22 o
   8   3   4        5.15        5.82      0.40 o
   9   3   4        1.59        2.32      0.42 o
  -6   4   4        0.39        1.00      0.31 o
  -5   4   4      118.97      124.29      1.78 o
  -4   4   4       13.62       15.96      0.48 o
  -3   4   4      119.81      126.78      1.64 o
  -2   4   4       39.42       31.53      0.61 o
  -1   4   4      233.81      226.51      1.77 o
   0   4   4       80.60       85.43      2.57 o
   1   4   4      100.93      106.45      1.98 o
   2   4   4        0.75        1.27      0.14 o
   3   4   4      299.00      293.60      3.15 o
   4   4   4      539.24      641.28      6.70 o
   5   4   4      164.44      185.63      2.21 o
   6   4   4      146.41      161.20      2.02 o
   7   4   4      284.96      317.63      3.68 o
   8   4   4        3.64        3.65      0.37 o
   9   4   4        0.00        0.12      0.59 o
  -6   5   4        1.54        1.40      0.33 o
  -5   5   4        0.27        0.08      0.50 o
  -4   5   4      583.17      581.33      6.35 o
  -3   5   4      256.80      254.51      2.97 o
  -2   5   4       35.05       36.12      0.69 o
  -1   5   4        3.10        0.83      0.12 o
   0   5   4      402.51      405.81     13.83 o
   1   5   4       58.08       56.84      1.22 o
   2   5   4      170.66      188.02      2.14 o
   3   5   4        7.72        7.86      0.23 o
   4   5   4        8.42        8.44      0.27 o
   5   5   4        0.27        0.39      0.21 o
   6   5   4      184.95      223.00      2.66 o
   7   5   4       84.42       89.31      1.38 o
   8   5   4        0.46        0.12      0.50 o
   9   5   4        2.93        2.71      0.40 o
  -5   6   4        7.46       10.27      0.40 o
  -4   6   4        7.66        8.69      0.37 o
  -3   6   4       33.69       33.96      0.76 o
  -2   6   4       18.42       14.87      0.42 o
  -1   6   4       15.97       11.67      1.27 o
   0   6   4     1064.76     1042.10     79.58 o
   1   6   4        6.47        7.97      0.18 o
   2   6   4        2.79        2.81      0.17 o
   3   6   4      220.12      231.19      2.62 o
   4   6   4      235.45      252.02      2.85 o
   5   6   4      173.04      181.91      2.19 o
   6   6   4        6.13        5.97      0.29 o
   7   6   4        6.87        7.92      0.37 o
   8   6   4       29.23       28.91      0.83 o
   9   6   4       14.28       15.69      0.54 o
  -5   7   4       12.15       10.30      0.43 o
  -4   7   4        4.42        5.22      0.35 o
  -3   7   4        0.32        0.97      0.26 o
  -2   7   4        0.15        0.30      0.21 o
  -1   7   4        4.65        4.38      0.30 o
   0   7   4       15.70       21.41      1.05 o
   1   7   4      984.73      989.10     30.94 o
   2   7   4        2.63        4.08      0.20 o
   3   7   4        4.07        3.94      0.22 o
   4   7   4      128.16      135.28      1.71 o
   5   7   4       48.80       48.38      0.88 o
   6   7   4        0.98        1.44      0.26 o
   7   7   4        1.82        1.66      0.30 o
   8   7   4        2.63        2.88      0.36 o
  -4   8   4        0.00        0.05      0.31 o
  -3   8   4        2.24        2.51      0.30 o
  -2   8   4        2.40        1.72      0.26 o
  -1   8   4        1.78        2.79      0.17 o
   0   8   4       24.22       20.32      1.09 o
   1   8   4       15.79       14.29      0.41 o
   2   8   4        3.26        4.08      0.23 o
   3   8   4       20.87       23.89      0.57 o
   4   8   4       76.70       83.04      1.24 o
   5   8   4       26.50       29.61      0.71 o
   6   8   4        2.32        3.32      0.29 o
   7   8   4        3.39        3.23      0.34 o
   8   8   4        4.97        5.17      0.40 o
  -4   9   4        0.79        1.04      0.34 o
  -3   9   4        0.16        0.11      0.45 o
  -2   9   4        4.72        5.01      0.32 o
  -1   9   4        6.13        4.26      0.52 o
   0   9   4        0.11        0.06      0.24 o
   1   9   4       24.45       29.68      0.50 o
   2   9   4       70.09       81.95      1.25 o
   3   9   4       52.18       53.71      0.94 o
   4   9   4        5.63        7.94      0.32 o
   5   9   4       67.07       56.41      1.04 o
   6   9   4        1.14        0.11      0.46 o
   7   9   4       42.26       44.49      1.02 o
   8   9   4        9.34        9.81      0.48 o
  -3  10   4        0.00        0.08      0.34 o
  -2  10   4        4.52        4.92      0.37 o
  -1  10   4        0.94        0.78      0.20 o
   0  10   4        1.18        1.18      0.27 o
   1  10   4       10.06       11.70      0.62 o
   2  10   4        8.16        8.98      0.37 o
   3  10   4       16.06       17.55      0.54 o
   4  10   4        7.10        7.55      0.32 o
   5  10   4       19.54       20.92      0.60 o
   6  10   4        3.64        3.84      0.34 o
   7  10   4       50.53       47.38      1.08 o
  -2  11   4       21.73       22.82      0.71 o
  -1  11   4       12.53        9.31      1.01 o
   0  11   4       62.76       64.52      5.88 o
   1  11   4        7.27        8.39      0.27 o
   2  11   4      197.23      233.61      2.91 o
   3  11   4       85.85      104.90      1.60 o
   4  11   4        0.02        0.16      0.29 o
   5  11   4        1.55        1.40      0.31 o
   6  11   4        0.04        0.25      0.32 o
   0  12   4        4.29        5.14      0.90 o
   1  12   4        0.23        0.45      0.27 o
   2  12   4      272.49      305.27      3.71 o
   3  12   4      120.59      144.19      2.06 o
   4  12   4        2.59        3.15      0.36 o
   5  12   4        1.17        0.20      0.34 o
  -3 -10   5       38.20       46.37      1.05 o
  -2 -10   5        1.32        2.24      0.32 o
  -1 -10   5        6.42        8.92      0.76 o
   0 -10   5       27.60       32.47      5.62 o
   1 -10   5        3.27        3.40      0.37 o
  -4  -9   5        2.02        2.82      0.34 o
  -3  -9   5        2.08        3.25      0.33 o
  -2  -9   5       29.95       27.82      0.79 o
  -1  -9   5        0.70        0.89      0.19 o
   0  -9   5        8.44        9.21      1.27 o
   1  -9   5        1.47        1.34      0.21 o
   2  -9   5       10.18        7.48      0.37 o
   3  -9   5        1.28        0.97      0.33 o
  -5  -8   5        3.47        1.87      0.32 o
  -4  -8   5       70.30       75.22      1.28 o
  -3  -8   5        4.99        6.23      0.32 o
  -2  -8   5        1.41        1.28      0.28 o
  -1  -8   5        9.13        7.46      0.28 o
   0  -8   5        4.54        4.74      0.62 o
   1  -8   5       54.49       56.32      7.20 o
   2  -8   5       16.75       14.03      0.45 o
   3  -8   5        0.01        0.13      0.47 o
   4  -8   5        3.26        3.59      0.35 o
  -6  -7   5        5.25        7.46      0.37 o
  -5  -7   5       20.98       17.90      0.59 o
  -4  -7   5       14.82       18.52      0.57 o
  -3  -7   5       32.82       39.59      0.85 o
  -2  -7   5        0.82        1.79      0.25 o
  -1  -7   5       15.01       12.47      1.05 o
   0  -7   5        6.11        5.02      0.75 o
   1  -7   5       44.20       42.49      4.71 o
   2  -7   5       30.08       25.94      0.76 o
   3  -7   5      136.35      127.80      1.82 o
   4  -7   5        8.39        7.26      0.36 o
   5  -7   5        0.00        0.44      0.31 o
  -6  -6   5        0.25        0.50      0.30 o
  -5  -6   5       25.87       26.22      0.74 o
  -4  -6   5       12.15       12.14      0.38 o
  -3  -6   5        1.60        1.41      0.24 o
  -2  -6   5        7.68        6.39      0.26 o
  -1  -6   5        9.62       13.63      0.46 o
   0  -6   5       19.22       22.93      2.56 o
   1  -6   5       59.72       54.08      4.43 o
   2  -6   5     1257.46     1082.12     11.31 o
   3  -6   5       54.42       52.97      1.05 o
   4  -6   5       17.20       15.04      0.46 o
   5  -6   5        5.14        4.70      0.35 o
   6  -6   5       11.03       10.49      0.43 o
  -6  -5   5       16.67       18.16      0.58 o
  -5  -5   5        1.31        0.66      0.28 o
  -4  -5   5      547.70      567.12      6.16 o
  -3  -5   5        1.80        2.04      0.26 o
  -2  -5   5       19.35       20.12      0.55 o
  -1  -5   5       40.71       42.42      1.77 o
   0  -5   5       36.29       32.16      2.01 o
   1  -5   5        0.78        1.13      0.16 o
   2  -5   5      123.24      100.39      1.42 o
   3  -5   5      111.71      111.47      1.56 o
   4  -5   5        2.47        2.52      0.30 o
   5  -5   5       18.97       19.15      0.60 o
   6  -5   5        0.87        0.21      0.34 o
  -7  -4   5        1.64        1.11      0.32 o
  -6  -4   5        1.06        0.43      0.29 o
  -5  -4   5       35.11       30.84      0.75 o
  -4  -4   5      217.31      199.72      2.45 o
  -3  -4   5      527.86      528.84      5.74 o
  -2  -4   5       13.40       10.44      0.37 o
  -1  -4   5      128.36      117.15      8.70 o
   0  -4   5      343.62      343.94     19.76 o
   1  -4   5        6.24        5.51      0.63 o
   2  -4   5      490.36      428.40      4.65 o
   3  -4   5      537.41      521.34      5.65 o
   4  -4   5        6.21        4.97      0.29 o
   5  -4   5        4.87        5.21      0.32 o
   6  -4   5        1.23        1.14      0.33 o
   7  -4   5        1.45        1.90      0.36 o
  -7  -3   5        0.27        0.14      0.50 o
  -6  -3   5       97.68       94.29      1.47 o
  -5  -3   5        4.53        3.59      0.27 o
  -4  -3   5      117.10      121.64      1.64 o
  -3  -3   5       11.33       12.29      0.40 o
  -2  -3   5       34.82       37.95      0.68 o
  -1  -3   5        8.91       12.44      0.56 o
   0  -3   5      144.87      144.42      6.85 o
   1  -3   5      126.70      113.32      5.84 o
   2  -3   5        9.25        8.93      0.29 o
   3  -3   5       71.00       70.82      1.04 o
   4  -3   5       13.94       16.39      0.50 o
   5  -3   5       21.99       25.52      0.68 o
   6  -3   5       15.41       13.86      0.42 o
   7  -3   5       19.15       23.00      0.68 o
  -7  -2   5        0.13        0.11      0.51 o
  -6  -2   5       16.97       11.12      0.39 o
  -5  -2   5       10.52        5.40      0.28 o
  -4  -2   5       56.31       45.02      0.81 o
  -3  -2   5       63.50       55.72      0.90 o
  -2  -2   5      195.37      191.42      2.22 o
  -1  -2   5       77.32       69.64      2.65 o
   0  -2   5      446.15      474.81     20.67 o
   1  -2   5      383.55      431.03     15.57 o
   2  -2   5       15.73       12.36      0.38 o
   3  -2   5      198.01      192.81      2.24 o
   4  -2   5        7.81        7.49      0.26 o
   5  -2   5        2.47        2.34      0.25 o
   6  -2   5        1.86        3.32      0.29 o
   7  -2   5       15.62       16.60      0.49 o
   8  -2   5        1.17        0.17      0.58 o
  -7  -1   5       22.28       16.80      0.55 o
  -6  -1   5        6.30        7.16      0.36 o
  -5  -1   5       22.96       17.22      0.51 o
  -4  -1   5        1.57        1.00      0.19 o
  -3  -1   5       21.60       11.64      0.36 o
  -2  -1   5      262.30      255.19      2.85 o
  -1  -1   5      346.44      316.58     12.12 o
   0  -1   5      139.52      136.26      4.41 o
   1  -1   5       64.90       77.21      3.89 o
   2  -1   5       59.71       63.13      0.89 o
   3  -1   5       22.37       28.38      0.56 o
   4  -1   5      228.80      267.55      3.00 o
   5  -1   5       55.09       63.73      1.01 o
   6  -1   5       46.73       47.13      0.90 o
   7  -1   5       13.53       15.83      0.51 o
   8  -1   5       62.01       63.23      1.24 o
  -7   0   5        0.36        1.16      0.33 o
  -6   0   5        4.08        3.02      0.32 o
  -5   0   5       50.98       37.98      0.80 o
  -4   0   5       74.17       66.04      1.02 o
  -3   0   5       10.45       14.52      0.42 o
  -2   0   5        1.96        5.13      0.20 o
  -1   0   5       22.02       25.67      1.00 o
   0   0   5        1.96        1.55      0.20 o
   1   0   5        6.75        8.10      0.16 o
   2   0   5       66.31       55.94      0.76 o
   3   0   5        7.90       10.54      0.29 o
   4   0   5      205.65      219.67      2.52 o
   5   0   5      169.08      200.19      2.38 o
   6   0   5       67.46       71.28      1.13 o
   7   0   5        0.71        0.90      0.31 o
   8   0   5       44.90       46.37      1.07 o
  -7   1   5        2.93        2.91      0.36 o
  -6   1   5       16.71       13.63      0.43 o
  -5   1   5        7.61        8.62      0.32 o
  -4   1   5        1.98        2.15      0.22 o
  -3   1   5        0.35        0.15      0.26 o
  -2   1   5      311.47      329.55      3.62 o
  -1   1   5     1120.16     1070.45     27.11 o
   0   1   5       85.04       87.49      0.76 o
   1   1   5      162.35      164.43      1.81 o
   2   1   5       17.24       16.40      0.37 o
   3   1   5      742.50      761.92      7.94 o
   4   1   5       76.18       92.73      1.22 o
   5   1   5        2.45        3.28      0.24 o
   6   1   5       22.48       28.54      0.69 o
   7   1   5       22.63       30.45      0.79 o
   8   1   5        6.13        7.90      0.45 o
  -6   2   5        9.74        6.29      0.37 o
  -5   2   5        9.75       12.28      0.37 o
  -4   2   5        0.01        0.32      0.23 o
  -3   2   5       18.38       26.03      0.59 o
  -2   2   5      127.21      122.79      1.50 o
  -1   2   5       33.08       28.69      1.30 o
   0   2   5      231.94      203.03      6.41 o
   1   2   5      588.81      571.20      7.48 o
   2   2   5      588.03      598.71      6.25 o
   3   2   5        1.03        0.45      0.14 o
   4   2   5      123.96      149.71      1.79 o
   5   2   5      147.82      166.73      2.03 o
   6   2   5        0.02        0.06      0.38 o
   7   2   5      131.23      141.37      1.90 o
   8   2   5      210.14      228.11      2.89 o
   9   2   5       42.27       42.88      1.13 o
  -6   3   5        0.03        0.23      0.30 o
  -5   3   5        1.48        2.66      0.30 o
  -4   3   5      938.42      971.88     10.16 o
  -3   3   5      371.33      363.91      4.02 o
  -2   3   5       25.89       27.33      0.56 o
  -1   3   5      424.32      431.99     12.00 o
   0   3   5      711.22      679.42      4.98 o
   1   3   5       29.93       20.28      1.24 o
   2   3   5      192.96      185.80      2.08 o
   3   3   5      119.35      143.24      1.67 o
   4   3   5     1018.55     1140.31     11.70 o
   5   3   5       93.56      108.57      1.42 o
   6   3   5        2.31        3.02      0.27 o
   7   3   5       29.92       35.97      0.84 o
   8   3   5       32.32       31.80      0.90 o
   9   3   5       68.83       71.06      1.42 o
  -6   4   5       11.30       12.60      0.44 o
  -5   4   5        0.12        0.09      0.46 o
  -4   4   5       87.71       86.78      1.37 o
  -3   4   5       47.61       47.59      0.88 o
  -2   4   5       58.72       58.84      0.91 o
  -1   4   5        0.15        1.53      0.27 o
   0   4   5       96.35      111.23      0.97 o
   1   4   5        0.54        1.86      0.10 o
   2   4   5       34.25       47.72      0.72 o
   3   4   5     5957.59     5806.24     61.52 o
   4   4   5      677.52      692.19      7.23 o
   5   4   5       48.91       50.18      0.84 o
   6   4   5        2.11        1.77      0.26 o
   7   4   5       23.31       22.54      0.70 o
   8   4   5        3.61        4.43      0.37 o
   9   4   5       13.82       14.07      0.51 o
  -6   5   5        7.46        9.65      0.40 o
  -5   5   5       76.08       76.17      1.31 o
  -4   5   5        2.43        2.22      0.34 o
  -3   5   5     1221.46     1215.34     12.61 o
  -2   5   5        5.34        2.55      0.23 o
  -1   5   5       34.27       44.93      1.28 o
   0   5   5       16.35       16.21      0.30 o
   1   5   5      106.13       85.29      1.70 o
   2   5   5       10.75        9.93      0.29 o
   3   5   5      163.04      169.69      1.99 o
   4   5   5       81.65       95.53      1.27 o
   5   5   5        9.03       11.11      0.33 o
   6   5   5      153.22      162.14      2.05 o
   7   5   5        1.40        0.46      0.31 o
   8   5   5        6.38        7.45      0.39 o
   9   5   5        8.07        6.44      0.45 o
  -5   6   5        0.17        0.82      0.32 o
  -4   6   5      117.16      113.77      1.67 o
  -3   6   5      126.81      122.10      1.71 o
  -2   6   5      429.76      403.83      4.46 o
  -1   6   5       55.61       50.16      3.27 o
   0   6   5        3.21        3.49      0.15 o
   1   6   5       70.52       68.49      2.28 o
   2   6   5       84.25       87.72      1.19 o
   3   6   5       13.79       16.58      0.46 o
   4   6   5        6.97        8.25      0.28 o
   5   6   5      176.77      185.72      2.24 o
   6   6   5        0.53        0.24      0.27 o
   7   6   5       56.63       60.44      1.11 o
   8   6   5        2.61        2.76      0.36 o
   9   6   5       29.96       30.99      0.94 o
  -5   7   5        7.42        6.58      0.39 o
  -4   7   5        1.75        2.21      0.33 o
  -3   7   5        5.59        4.15      0.31 o
  -2   7   5       12.41       10.72      0.34 o
  -1   7   5        2.25        2.06      0.16 o
   0   7   5       84.31       85.67      4.09 o
   1   7   5       31.21       38.29      0.51 o
   2   7   5        7.25        8.40      0.28 o
   3   7   5       82.58       87.31      1.22 o
   4   7   5        0.13        0.39      0.21 o
   5   7   5       64.97       64.46      1.06 o
   6   7   5        4.26        1.78      0.27 o
   7   7   5       18.55       16.16      0.51 o
   8   7   5        5.65        4.87      0.38 o
  -4   8   5        0.24        0.66      0.31 o
  -3   8   5        1.41        1.50      0.30 o
  -2   8   5        2.08        1.54      0.28 o
  -1   8   5        1.30        1.74      0.27 o
   0   8   5       10.55       14.34      0.90 o
   1   8   5       31.01       26.69      0.84 o
   2   8   5       78.08       80.50      1.20 o
   3   8   5       15.21       15.73      0.44 o
   4   8   5       35.35       39.36      0.79 o
   5   8   5       29.36       35.73      0.77 o
   6   8   5      111.99      103.38      1.53 o
   7   8   5       56.58       48.32      1.02 o
   8   8   5       22.07       19.64      0.62 o
  -3   9   5        1.76        1.44      0.32 o
  -2   9   5       18.41       18.46      0.60 o
  -1   9   5       23.15       25.33      2.35 o
   0   9   5       13.67       11.73      0.57 o
   1   9   5        5.51        4.06      0.30 o
   2   9   5      146.70      165.12      2.11 o
   3   9   5        9.51       11.59      0.37 o
   4   9   5       23.42       22.53      0.63 o
   5   9   5       57.37       72.69      1.19 o
   6   9   5       41.78       46.55      0.98 o
   7   9   5        3.38        4.15      0.37 o
   8   9   5        2.05        1.92      0.39 o
  -2  10   5       20.43       19.41      0.58 o
  -1  10   5        0.13        0.11      0.32 o
   0  10   5       28.71       30.31      3.00 o
   1  10   5       33.41       37.43      1.77 o
   2  10   5      223.20      245.21      2.97 o
   3  10   5       70.24       71.54      1.20 o
   4  10   5        2.95        3.06      0.29 o
   5  10   5       18.85       20.30      0.61 o
   6  10   5      136.65      128.14      1.86 o
   7  10   5        4.13        5.28      0.39 o
  -1  11   5      142.00      139.98     14.82 o
   0  11   5        0.55        0.53      0.33 o
   1  11   5       50.71       56.47      2.64 o
   2  11   5        0.08        0.12      0.49 o
   3  11   5       17.21       21.45      0.63 o
   4  11   5       17.81       18.81      0.59 o
   5  11   5        0.65        0.26      0.49 o
   6  11   5       17.60       16.97      0.56 o
   0  12   5        7.55        9.28      1.28 o
   1  12   5        0.24        0.18      0.35 o
   2  12   5        1.38        2.40      0.38 o
   3  12   5        0.27        0.38      0.34 o
   4  12   5        5.05        5.95      0.38 o
   5  12   5       20.40       22.99      0.71 o
  -3  -9   6       15.55       16.53      0.51 o
  -2  -9   6       53.80       54.70      1.11 o
  -1  -9   6        0.14        0.79      0.40 o
   0  -9   6        0.94        0.45      0.34 o
   1  -9   6        4.23        3.74      0.44 o
   2  -9   6        5.04        4.26      0.35 o
  -4  -8   6        5.02        3.90      0.36 o
  -3  -8   6        1.31        1.79      0.31 o
  -2  -8   6       16.93       19.25      0.60 o
  -1  -8   6        0.74        0.17      0.30 o
   0  -8   6       10.45        7.94      0.70 o
   1  -8   6        0.05        0.60      0.25 o
   2  -8   6        0.49        0.36      0.29 o
   3  -8   6        1.19        1.37      0.33 o
  -5  -7   6        0.08        0.20      0.47 o
  -4  -7   6        8.35       11.39      0.40 o
  -3  -7   6        5.42        7.26      0.34 o
  -2  -7   6       20.10       18.53      0.56 o
  -1  -7   6      222.63      192.96     14.57 o
   0  -7   6       19.70       16.08      1.43 o
   1  -7   6        6.55        6.47      0.72 o
   2  -7   6        7.62        5.63      0.33 o
   3  -7   6        1.59        1.33      0.32 o
   4  -7   6       14.47       13.25      0.43 o
  -6  -6   6        1.41        2.07      0.33 o
  -5  -6   6        0.85        0.16      0.29 o
  -4  -6   6       45.83       49.50      1.01 o
  -3  -6   6        0.34        0.17      0.25 o
  -2  -6   6       12.84       18.29      0.51 o
  -1  -6   6        7.48        8.84      0.58 o
   0  -6   6        1.99        3.09      0.44 o
   1  -6   6        2.67        3.02      0.52 o
   2  -6   6       68.87       60.78      1.10 o
   3  -6   6      137.20      125.71      1.80 o
   4  -6   6       11.76       10.63      0.41 o
   5  -6   6        0.06        0.15      0.47 o
  -6  -5   6        0.03        0.09      0.48 o
  -5  -5   6       29.30       28.04      0.76 o
  -4  -5   6        9.16        5.34      0.37 o
  -3  -5   6       22.23       25.77      0.67 o
  -2  -5   6        2.06        1.59      0.23 o
  -1  -5   6       22.67       21.49      1.30 o
   0  -5   6       13.44       10.98      0.66 o
   1  -5   6        8.96       11.89      1.85 o
   2  -5   6        3.09        2.37      0.28 o
   3  -5   6      322.70      304.35      3.57 o
   4  -5   6        4.25        1.76      0.34 o
   5  -5   6        6.64        5.76      0.34 o
   6  -5   6       14.14       13.46      0.46 o
  -6  -4   6        5.36        5.62      0.34 o
  -5  -4   6       23.85       26.09      0.75 o
  -4  -4   6       20.10       20.55      0.61 o
  -3  -4   6      291.28      321.31      3.64 o
  -2  -4   6      218.78      220.66      2.57 o
  -1  -4   6      210.88      213.88     14.62 o
   0  -4   6        0.00        0.07      0.20 o
   1  -4   6       15.46       13.97      1.60 o
   2  -4   6       36.73       31.93      0.68 o
   3  -4   6        8.30        7.58      0.34 o
   4  -4   6       62.66       61.34      1.09 o
   5  -4   6       70.72       71.70      1.22 o
   6  -4   6       25.68       25.95      0.79 o
   7  -4   6        5.60        5.51      0.41 o
  -6  -3   6       48.45       51.78      1.07 o
  -5  -3   6       18.65       23.75      0.69 o
  -4  -3   6      175.38      170.08      2.16 o
  -3  -3   6      178.31      186.32      2.26 o
  -2  -3   6      170.47      171.02      2.06 o
  -1  -3   6      166.08      167.76     11.06 o
   0  -3   6      101.46      114.74      9.04 o
   1  -3   6       44.66       40.99      2.58 o
   2  -3   6       13.11       14.65      0.45 o
   3  -3   6       32.56       34.46      0.70 o
   4  -3   6       29.26       28.42      0.69 o
   5  -3   6        7.22        8.95      0.35 o
   6  -3   6       12.55       12.38      0.43 o
   7  -3   6       91.87       91.29      1.54 o
  -6  -2   6       35.17       35.93      0.89 o
  -5  -2   6       11.11        6.53      0.30 o
  -4  -2   6        0.16        0.43      0.23 o
  -3  -2   6       35.75       41.20      0.76 o
  -2  -2   6        5.32        3.88      0.23 o
  -1  -2   6        0.00        0.15      0.13 o
   0  -2   6       64.39       88.31      4.82 o
   1  -2   6      468.78      508.23     27.50 o
   2  -2   6      183.67      168.26      2.01 o
   3  -2   6       80.35       82.93      1.17 o
   4  -2   6        3.22        3.74      0.23 o
   5  -2   6        0.02        0.41      0.25 o
   6  -2   6       63.64       71.14      1.22 o
   7  -2   6       20.34       21.44      0.66 o
  -6  -1   6       19.36       16.84      0.52 o
  -5  -1   6       15.49       13.35      0.44 o
  -4  -1   6        1.26        1.08      0.22 o
  -3  -1   6        4.40        6.62      0.25 o
  -2  -1   6       66.96       64.81      0.96 o
  -1  -1   6      102.66       95.64      4.26 o
   0  -1   6       38.30       37.33      1.19 o
   1  -1   6     1030.50     1017.28     18.51 o
   2  -1   6      483.00      509.24      5.42 o
   3  -1   6        5.35        7.13      0.24 o
   4  -1   6       22.13       27.52      0.60 o
   5  -1   6        0.22        0.09      0.35 o
   6  -1   6       19.37       20.25      0.56 o
   7  -1   6       10.25       14.41      0.44 o
   8  -1   6       13.15       17.03      0.51 o
  -6   0   6        2.61        2.44      0.33 o
  -5   0   6      360.24      318.72      3.71 o
  -4   0   6       84.22       71.05      1.13 o
  -3   0   6       14.83       15.47      0.46 o
  -2   0   6        2.23        1.40      0.18 o
  -1   0   6        0.29        0.08      0.12 o
   0   0   6      222.79      216.37      8.83 o
   1   0   6      141.90      130.65      3.36 o
   2   0   6       56.10       52.00      0.77 o
   3   0   6       20.86       17.31      0.46 o
   4   0   6       55.64       69.07      1.01 o
   5   0   6      112.83      128.16      1.67 o
   6   0   6        6.64        6.91      0.31 o
   7   0   6       54.33       58.40      1.11 o
   8   0   6       48.41       50.19      1.11 o
  -6   1   6       52.43       43.52      1.00 o
  -5   1   6        5.95        6.39      0.33 o
  -4   1   6       70.37       67.98      1.10 o
  -3   1   6       80.88       77.88      1.15 o
  -2   1   6       37.70       42.55      0.73 o
  -1   1   6      185.76      169.00      6.02 o
   0   1   6        1.07        0.42      0.10 o
   1   1   6       54.34       58.72      2.88 o
   2   1   6       74.23       64.85      0.88 o
   3   1   6      378.43      364.35      3.96 o
   4   1   6       68.55       67.02      0.99 o
   5   1   6        9.45        8.84      0.30 o
   6   1   6      124.96      123.29      1.69 o
   7   1   6       21.94       27.09      0.77 o
   8   1   6       86.69       93.05      1.54 o
  -6   2   6        4.78        3.54      0.34 o
  -5   2   6       25.32       25.33      0.74 o
  -4   2   6       23.02       22.25      0.65 o
  -3   2   6      127.72      121.00      1.60 o
  -2   2   6      329.29      303.90      3.37 o
  -1   2   6      145.61      124.15      3.82 o
   0   2   6      597.67      566.47     12.25 o
   1   2   6     1102.72     1048.45      9.56 o
   2   2   6      451.11      453.35      4.76 o
   3   2   6        1.92        2.33      0.18 o
   4   2   6       10.45        8.45      0.27 o
   5   2   6        8.55        9.33      0.29 o
   6   2   6        2.49        3.66      0.28 o
   7   2   6      126.21      131.57      1.82 o
   8   2   6       71.19       78.10      1.39 o
  -6   3   6       10.03       10.61      0.42 o
  -5   3   6        2.74        1.50      0.29 o
  -4   3   6       99.81      101.55      1.49 o
  -3   3   6      136.52      131.25      1.72 o
  -2   3   6        2.44        3.04      0.21 o
  -1   3   6      120.05      125.79      3.33 o
   0   3   6       84.47       94.92      0.87 o
   1   3   6      390.07      321.55      6.97 o
   2   3   6      533.40      580.42      6.08 o
   3   3   6        0.18        0.63      0.18 o
   4   3   6      554.03      622.54      6.55 o
   5   3   6       82.71       89.44      1.25 o
   6   3   6        3.66        6.68      0.30 o
   7   3   6        6.81        7.43      0.36 o
   8   3   6        0.15        0.15      0.56 o
   9   3   6      270.66      273.33      3.44 o
  -6   4   6       18.17       23.63      0.73 o
  -5   4   6        2.86        4.06      0.33 o
  -4   4   6        0.57        0.15      0.46 o
  -3   4   6      258.35      272.81      3.18 o
  -2   4   6        8.21        9.12      0.29 o
  -1   4   6       58.66       60.74      0.64 o
   0   4   6      308.83      325.59      2.51 o
   1   4   6        2.96        1.19      0.15 o
   2   4   6      415.71      433.48      4.63 o
   3   4   6     3026.50     2944.66     33.08 o
   4   4   6       89.10      110.74      1.44 o
   5   4   6       36.52       38.45      0.75 o
   6   4   6        3.40        2.58      0.27 o
   7   4   6        0.78        1.19      0.31 o
   8   4   6       12.69       13.80      0.46 o
   9   4   6       35.96       38.04      1.05 o
  -5   5   6       11.64       10.27      0.40 o
  -4   5   6      149.31      161.63      2.17 o
  -3   5   6      226.13      225.72      2.75 o
  -2   5   6       16.35       13.51      0.43 o
  -1   5   6      113.87      116.27      4.67 o
   0   5   6       37.15       31.30      0.43 o
   1   5   6        1.05        0.03      0.18 o
   2   5   6       14.19       22.35      0.51 o
   3   5   6      499.11      516.85      5.49 o
   4   5   6      191.59      236.93      2.72 o
   5   5   6        8.11        5.65      0.28 o
   6   5   6        0.98        0.58      0.26 o
   7   5   6       16.18       14.03      0.45 o
   8   5   6       35.44       36.49      0.91 o
   9   5   6        2.45        2.29      0.42 o
  -5   6   6        1.88        1.62      0.34 o
  -4   6   6       11.49       12.54      0.42 o
  -3   6   6      405.74      440.10      4.94 o
  -2   6   6      177.96      154.02      2.01 o
  -1   6   6       62.61       64.10      1.48 o
   0   6   6       20.56       20.74      0.53 o
   1   6   6        6.14        7.07      0.17 o
   2   6   6       50.72       49.15      0.79 o
   3   6   6        2.48        3.78      0.23 o
   4   6   6      324.10      348.66      3.84 o
   5   6   6      107.71      111.03      1.51 o
   6   6   6       58.48       49.92      0.96 o
   7   6   6        0.69        0.32      0.31 o
   8   6   6       19.70       18.88      0.59 o
  -4   7   6       18.57       16.07      0.50 o
  -3   7   6       57.11       58.59      1.12 o
  -2   7   6       10.76       11.87      0.40 o
  -1   7   6      181.86      179.24     10.76 o
   0   7   6       15.26       16.50      0.58 o
   1   7   6       12.17       10.15      0.33 o
   2   7   6      150.18      152.62      1.88 o
   3   7   6      188.63      184.82      2.23 o
   4   7   6        9.53        9.09      0.31 o
   5   7   6       37.24       39.96      0.82 o
   6   7   6        3.87        6.11      0.32 o
   7   7   6       12.39       10.99      0.41 o
   8   7   6       49.06       48.64      1.07 o
  -4   8   6        0.53        1.48      0.32 o
  -3   8   6       19.83       22.30      0.65 o
  -2   8   6       65.20       57.00      1.08 o
  -1   8   6       12.13       12.30      0.71 o
   0   8   6        6.80        5.55      0.39 o
   1   8   6       91.62       97.92      3.92 o
   2   8   6        0.43        0.14      0.40 o
   3   8   6       72.39       69.38      1.10 o
   4   8   6       15.38       15.77      0.47 o
   5   8   6       10.88       14.24      0.43 o
   6   8   6       19.99       13.07      0.40 o
   7   8   6        3.52        2.01      0.34 o
   8   8   6        3.88        3.84      0.39 o
  -3   9   6        7.38       10.05      0.42 o
  -2   9   6       19.80       20.93      0.64 o
  -1   9   6       16.38       18.33      1.47 o
   0   9   6        0.05        0.13      0.26 o
   1   9   6       20.75       21.38      0.56 o
   2   9   6       93.62      101.45      1.49 o
   3   9   6       70.25       71.67      1.16 o
   4   9   6       43.74       48.74      0.94 o
   5   9   6        0.09        0.17      0.42 o
   6   9   6       16.08       16.54      0.51 o
   7   9   6       40.80       36.87      0.94 o
   8   9   6        0.57        0.25      0.38 o
  -2  10   6        2.31        2.25      0.34 o
  -1  10   6       22.40       18.80      1.84 o
   0  10   6        7.80        6.94      0.47 o
   1  10   6       34.57       38.64      0.69 o
   2  10   6      132.00      144.75      1.97 o
   3  10   6       39.19       40.91      0.89 o
   4  10   6        0.91        0.66      0.28 o
   5  10   6      146.13      145.58      2.00 o
   6  10   6        1.78        2.49      0.34 o
   7  10   6       20.87       18.35      0.60 o
  -1  11   6       18.10       17.39      1.14 o
   0  11   6       10.15        9.94      1.01 o
   1  11   6        0.37        0.21      0.32 o
   2  11   6        1.78        0.29      0.51 o
   3  11   6        1.08        1.36      0.31 o
   4  11   6        9.28       12.02      0.40 o
   5  11   6        0.05        0.12      0.48 o
   6  11   6        0.07        0.09      0.34 o
   1  12   6        1.14        0.70      0.23 o
   2  12   6        0.74        1.14      0.33 o
   3  12   6        4.54        4.15      0.37 o
   4  12   6        0.71        0.59      0.33 o
   5  12   6        2.74        2.58      0.36 o
  -2  -9   7        1.04        0.14      0.50 o
  -1  -9   7        0.41        0.11      0.33 o
   0  -9   7        0.39        0.21      0.34 o
   1  -9   7        0.80        0.13      0.36 o
  -3  -8   7        1.39        1.19      0.32 o
  -2  -8   7        0.02        0.08      0.30 o
  -1  -8   7        1.56        2.07      0.24 o
   0  -8   7       27.17       25.37      3.03 o
   1  -8   7        1.59        2.38      0.32 o
   2  -8   7        0.59        0.42      0.31 o
   3  -8   7       11.22       10.53      0.42 o
  -4  -7   7        0.15        0.41      0.31 o
  -3  -7   7        4.23        5.36      0.34 o
  -2  -7   7       27.16       27.68      0.77 o
  -1  -7   7       58.37       50.36      4.04 o
   0  -7   7       17.53       14.12      1.25 o
   1  -7   7        0.18        0.60      0.38 o
   2  -7   7        0.60        0.12      0.43 o
   3  -7   7       43.43       40.98      0.97 o
   4  -7   7        6.26        4.80      0.37 o
  -5  -6   7        4.76        2.76      0.33 o
  -4  -6   7       17.60       15.31      0.51 o
  -3  -6   7       46.40       45.00      0.94 o
  -2  -6   7       14.00       13.11      0.43 o
  -1  -6   7        4.02        3.97      0.63 o
   0  -6   7       23.08       21.43      2.49 o
   1  -6   7        2.72        2.51      0.21 o
   2  -6   7        0.95        1.76      0.28 o
   3  -6   7       98.18       90.01      1.45 o
   4  -6   7        0.26        0.11      0.51 o
   5  -6   7        0.23        0.10      0.49 o
  -5  -5   7        7.93        6.96      0.37 o
  -4  -5   7       68.19       77.90      1.31 o
  -3  -5   7       22.49       19.71      0.58 o
  -2  -5   7        5.19        5.70      0.28 o
  -1  -5   7       15.65       12.45      0.91 o
   0  -5   7      152.83      145.68     10.54 o
   1  -5   7        2.46        1.94      0.37 o
   2  -5   7        9.42        7.83      0.32 o
   3  -5   7      259.59      254.91      3.10 o
   4  -5   7      135.85      128.70      1.86 o
   5  -5   7       51.18       50.56      1.07 o
   6  -5   7        1.92        0.76      0.34 o
  -6  -4   7        0.91        0.15      0.54 o
  -5  -4   7       30.19       30.85      0.82 o
  -4  -4   7       32.34       36.35      0.84 o
  -3  -4   7       61.28       65.70      1.13 o
  -2  -4   7       17.92       21.71      0.64 o
  -1  -4   7       37.62       34.19      2.32 o
   0  -4   7        0.33        0.59      0.14 o
   1  -4   7       13.31       12.46      1.30 o
   2  -4   7       16.16       13.27      0.39 o
   3  -4   7      300.71      303.22      3.49 o
   4  -4   7      442.84      470.43      5.22 o
   5  -4   7       24.20       22.46      0.65 o
   6  -4   7        6.92        6.24      0.38 o
  -6  -3   7        5.60        6.50      0.39 o
  -5  -3   7        5.85       11.42      0.38 o
  -4  -3   7        5.99        9.44      0.35 o
  -3  -3   7      391.85      404.14      4.54 o
  -2  -3   7      840.70      909.24      9.58 o
  -1  -3   7      144.45      147.16      7.67 o
   0  -3   7       75.98       83.77      5.58 o
   1  -3   7       56.03       61.17      5.16 o
   2  -3   7       14.01       14.19      0.41 o
   3  -3   7       77.59       85.89      1.26 o
   4  -3   7        2.58        1.56      0.30 o
   5  -3   7        4.87        5.78      0.34 o
   6  -3   7        1.55        1.62      0.33 o
   7  -3   7       38.28       36.65      0.96 o
  -6  -2   7       28.25       26.97      0.82 o
  -5  -2   7       20.47       22.51      0.72 o
  -4  -2   7       41.09       47.52      0.92 o
  -3  -2   7       24.10       22.80      0.62 o
  -2  -2   7      365.89      375.88      4.13 o
  -1  -2   7      208.44      199.10     11.01 o
   0  -2   7       17.05       20.05      1.17 o
   1  -2   7       12.00       12.61      0.76 o
   2  -2   7       25.41       24.48      0.56 o
   3  -2   7       50.03       51.88      0.90 o
   4  -2   7        0.21        0.51      0.23 o
   5  -2   7       18.44       20.22      0.65 o
   6  -2   7        4.52        5.24      0.36 o
   7  -2   7        2.24        2.78      0.36 o
  -6  -1   7        2.13        2.16      0.33 o
  -5  -1   7        0.63        0.10      0.45 o
  -4  -1   7        3.68        3.71      0.26 o
  -3  -1   7       88.21       97.67      1.38 o
  -2  -1   7        1.90        2.47      0.22 o
  -1  -1   7      122.15      123.37      6.16 o
   0  -1   7        0.35        0.50      0.19 o
   1  -1   7       29.37       42.58      1.76 o
   2  -1   7      248.06      237.21      2.70 o
   3  -1   7       91.14       95.44      1.31 o
   4  -1   7       14.00       13.65      0.42 o
   5  -1   7       12.69       13.19      0.42 o
   6  -1   7        2.51        1.81      0.29 o
   7  -1   7        5.90        3.92      0.36 o
   8  -1   7        1.74        1.00      0.40 o
  -6   0   7        7.16        4.72      0.36 o
  -5   0   7        0.04        1.03      0.31 o
  -4   0   7       23.08       23.42      0.67 o
  -3   0   7        7.00        7.33      0.28 o
  -2   0   7       34.32       31.04      0.65 o
  -1   0   7       10.45        7.91      0.34 o
   0   0   7        1.00        0.13      0.24 o
   1   0   7      319.27      336.34     13.34 o
   2   0   7       28.00       19.28      0.48 o
   3   0   7        1.76        6.62      0.25 o
   4   0   7       10.13        7.43      0.27 o
   5   0   7       58.10       60.89      1.02 o
   6   0   7       27.26       30.20      0.75 o
   7   0   7        2.64        2.59      0.33 o
   8   0   7        2.34        2.95      0.39 o
  -6   1   7       19.82       21.73      0.68 o
  -5   1   7        9.90        7.30      0.35 o
  -4   1   7       49.91       52.12      1.01 o
  -3   1   7      138.12      139.79      1.83 o
  -2   1   7       87.35       91.40      1.27 o
  -1   1   7       48.47       36.32      1.39 o
   0   1   7        5.46        5.99      0.19 o
   1   1   7       38.69       39.49      1.35 o
   2   1   7      422.12      424.90      4.53 o
   3   1   7      112.49      106.33      1.39 o
   4   1   7       44.10       40.17      0.74 o
   5   1   7      283.94      317.60      3.60 o
   6   1   7        0.84        0.08      0.42 o
   7   1   7       24.12       27.41      0.79 o
   8   1   7        8.69        7.05      0.42 o
  -6   2   7       24.49       24.11      0.70 o
  -5   2   7        3.18        1.93      0.30 o
  -4   2   7       64.68       62.71      1.10 o
  -3   2   7      141.14      137.15      1.81 o
  -2   2   7      243.08      224.21      2.62 o
  -1   2   7      380.08      357.13     11.07 o
   0   2   7      711.70      713.55     27.90 o
   1   2   7        9.21       10.38      0.44 o
   2   2   7        0.15        0.59      0.18 o
   3   2   7       31.01       32.50      0.63 o
   4   2   7       12.97       15.01      0.47 o
   5   2   7      154.96      168.95      2.08 o
   6   2   7      115.72      113.32      1.60 o
   7   2   7        1.96        2.40      0.33 o
   8   2   7       27.47       23.58      0.72 o
  -5   3   7       16.91       14.69      0.43 o
  -4   3   7      108.95      100.13      1.50 o
  -3   3   7        0.07        0.79      0.25 o
  -2   3   7       59.23       66.73      1.04 o
  -1   3   7      175.71      194.28      2.74 o
   0   3   7     1161.36     1108.15      9.85 o
   1   3   7       33.09       50.97      1.33 o
   2   3   7      139.25      136.97      1.67 o
   3   3   7       49.74       42.30      0.72 o
   4   3   7       34.99       40.82      0.75 o
   5   3   7       32.10       39.15      0.77 o
   6   3   7       63.01       68.84      1.13 o
   7   3   7        2.96        2.59      0.32 o
   8   3   7        9.05        8.63      0.43 o
  -5   4   7       10.05       11.97      0.42 o
  -4   4   7       73.79       75.86      1.28 o
  -3   4   7        5.10        6.47      0.33 o
  -2   4   7       18.42       20.36      0.56 o
  -1   4   7       61.73       73.19      2.08 o
   0   4   7      359.11      374.65      2.89 o
   1   4   7        1.85        2.55      0.14 o
   2   4   7        5.30        5.68      0.23 o
   3   4   7       97.27      113.05      1.48 o
   4   4   7       12.61       11.69      0.37 o
   5   4   7       82.03       81.12      1.20 o
   6   4   7       29.00       28.99      0.71 o
   7   4   7      126.65      130.00      1.82 o
   8   4   7        0.63        0.83      0.35 o
  -5   5   7       19.06       23.01      0.68 o
  -4   5   7       12.61       12.93      0.42 o
  -3   5   7        2.28        1.79      0.32 o
  -2   5   7       69.32       72.51      1.14 o
  -1   5   7        4.29        4.88      0.17 o
   0   5   7       82.54       84.21      1.18 o
   1   5   7      693.53      671.87      5.97 o
   2   5   7      212.68      205.41      2.37 o
   3   5   7        0.73        0.52      0.25 o
   4   5   7       40.29       47.58      0.86 o
   5   5   7      193.84      170.57      2.12 o
   6   5   7       15.99       15.54      0.47 o
   7   5   7        2.69        2.96      0.33 o
   8   5   7       11.12        9.65      0.43 o
  -4   6   7        7.01        8.37      0.39 o
  -3   6   7        0.90        0.14      0.54 o
  -2   6   7      119.22      120.40      1.69 o
  -1   6   7       30.74       33.92      1.13 o
   0   6   7       10.20        8.82      0.22 o
   1   6   7       82.18       74.66      0.79 o
   2   6   7      127.35      120.88      1.55 o
   3   6   7      435.45      415.46      4.54 o
   4   6   7        2.23        1.21      0.27 o
   5   6   7      326.96      294.01      3.38 o
   6   6   7       35.87       37.73      0.85 o
   7   6   7      264.45      238.70      2.94 o
   8   6   7        7.09        6.94      0.40 o
  -4   7   7        4.69        5.99      0.37 o
  -3   7   7       49.28       47.91      1.04 o
  -2   7   7      231.19      216.87      2.71 o
  -1   7   7       94.31       96.18      4.04 o
   0   7   7        7.38        5.47      0.19 o
   1   7   7      121.75      134.47      1.99 o
   2   7   7       65.40       62.07      1.00 o
   3   7   7        0.04        0.34      0.25 o
   4   7   7       49.53       52.56      0.93 o
   5   7   7        1.77        2.14      0.29 o
   6   7   7       19.51       17.42      0.56 o
   7   7   7       75.18       71.97      1.28 o
   8   7   7       58.11       55.38      1.18 o
  -3   8   7        1.08        0.69      0.32 o
  -2   8   7        0.01        0.11      0.50 o
  -1   8   7        0.98        0.59      0.22 o
   0   8   7       45.60       41.97      1.91 o
   1   8   7       26.07       26.16      1.05 o
   2   8   7      428.13      442.88      4.91 o
   3   8   7      361.32      361.81      4.06 o
   4   8   7       14.18       16.24      0.51 o
   5   8   7        0.13        0.07      0.42 o
   6   8   7       18.72       13.23      0.41 o
   7   8   7        1.00        1.05      0.34 o
   8   8   7        5.33        3.44      0.41 o
  -2   9   7       17.89       21.63      0.66 o
  -1   9   7        4.46        5.23      0.24 o
   0   9   7        0.59        1.35      0.22 o
   1   9   7        0.14        1.31      0.33 o
   2   9   7      197.76      203.48      2.53 o
   3   9   7        1.53        1.30      0.30 o
   4   9   7       21.13       23.18      0.68 o
   5   9   7       13.43       15.43      0.45 o
   6   9   7       24.20       26.00      0.77 o
   7   9   7       16.74       13.39      0.45 o
   8   9   7        0.53        0.14      0.58 o
  -2  10   7        9.05        6.47      0.39 o
  -1  10   7        0.83        0.40      0.22 o
   0  10   7        0.75        0.69      0.20 o
   1  10   7        0.39        0.73      0.20 o
   2  10   7       31.61       31.37      0.82 o
   3  10   7        7.32        7.47      0.36 o
   4  10   7        4.33        4.50      0.32 o
   5  10   7        0.27        0.10      0.48 o
   6  10   7       13.76       12.53      0.44 o
   7  10   7        2.57        1.36      0.36 o
   0  11   7        1.11        1.01      0.23 o
   1  11   7        7.19        7.75      0.41 o
   2  11   7        0.01        0.10      0.47 o
   3  11   7        9.42        8.55      0.37 o
   4  11   7       14.12       13.17      0.42 o
   5  11   7        2.61        3.27      0.34 o
   6  11   7        5.43        4.15      0.39 o
   1  12   7        4.60        3.45      0.26 o
   2  12   7        0.01        0.14      0.50 o
   3  12   7        4.89        5.77      0.39 o
   4  12   7        0.13        0.12      0.51 o
   5  12   7        2.37        4.52      0.39 o
  -2  -8   8        0.11        0.08      0.31 o
  -1  -8   8        1.18        0.69      0.21 o
   0  -8   8       20.55       22.41      2.69 o
   1  -8   8       13.13       18.92      2.54 o
  -3  -7   8        0.09        0.11      0.48 o
  -2  -7   8        1.08        1.60      0.30 o
  -1  -7   8        1.45        1.11      0.21 o
   0  -7   8        1.76        1.56      0.22 o
   1  -7   8        1.57        1.33      0.21 o
   2  -7   8        0.03        0.12      0.45 o
   3  -7   8        8.77        8.80      0.41 o
  -4  -6   8       23.72       26.14      0.80 o
  -3  -6   8       10.07        9.70      0.38 o
  -2  -6   8        0.83        1.26      0.29 o
  -1  -6   8        1.56        1.78      0.35 o
   0  -6   8        0.05        0.11      0.24 o
   1  -6   8        0.40        0.32      0.19 o
   2  -6   8        4.55        3.98      0.32 o
   3  -6   8       27.94       26.44      0.80 o
   4  -6   8       23.04       18.66      0.60 o
  -4  -5   8        9.58       12.47      0.42 o
  -3  -5   8       32.32       43.90      0.97 o
  -2  -5   8        3.12        5.48      0.31 o
  -1  -5   8       22.49       22.16      1.84 o
   0  -5   8       94.71       82.49      7.03 o
   1  -5   8       31.97       31.20      2.17 o
   2  -5   8       37.04       28.27      0.75 o
   3  -5   8        6.15        8.11      0.39 o
   4  -5   8        4.52        3.53      0.38 o
   5  -5   8       21.38       20.71      0.67 o
  -5  -4   8        0.00        0.11      0.52 o
  -4  -4   8        7.38        8.72      0.37 o
  -3  -4   8       65.36       67.48      1.19 o
  -2  -4   8       23.28       29.01      0.74 o
  -1  -4   8        7.62        8.27      0.52 o
   0  -4   8       20.00       21.08      1.38 o
   1  -4   8        5.48        4.93      0.61 o
   2  -4   8        0.99        0.66      0.24 o
   3  -4   8       88.23       90.42      1.43 o
   4  -4   8      510.82      509.45      5.67 o
   5  -4   8        4.68        4.35      0.37 o
   6  -4   8        0.24        0.11      0.35 o
  -5  -3   8        3.55        5.01      0.36 o
  -4  -3   8        1.62        2.70      0.29 o
  -3  -3   8      147.69      160.44      2.12 o
  -2  -3   8       43.80       49.95      0.98 o
  -1  -3   8        0.09        0.05      0.21 o
   0  -3   8       46.71       45.67      4.18 o
   1  -3   8        8.10        7.21      0.83 o
   2  -3   8       11.82       11.64      0.38 o
   3  -3   8        8.83        9.98      0.34 o
   4  -3   8      126.84      131.56      1.83 o
   5  -3   8       33.32       32.88      0.88 o
   6  -3   8        6.54        6.30      0.40 o
  -5  -2   8        0.03        0.37      0.30 o
  -4  -2   8       11.52       14.93      0.46 o
  -3  -2   8        0.06        0.09      0.40 o
  -2  -2   8      754.12      800.46      8.51 o
  -1  -2   8      186.86      184.83     11.96 o
   0  -2   8       54.85       51.94      2.72 o
   1  -2   8      148.99      158.02      9.71 o
   2  -2   8        5.17        4.20      0.24 o
   3  -2   8       27.70       28.85      0.67 o
   4  -2   8        2.24        2.50      0.28 o
   5  -2   8       63.95       64.30      1.14 o
   6  -2   8       13.25       14.41      0.49 o
   7  -2   8        4.82        3.75      0.38 o
  -5  -1   8       17.02       18.86      0.56 o
  -4  -1   8        8.69       10.53      0.37 o
  -3  -1   8       17.68       22.60      0.66 o
  -2  -1   8       53.71       56.94      1.01 o
  -1  -1   8       78.03       77.64      5.50 o
   0  -1   8       36.14       37.32      1.73 o
   1  -1   8        3.24        2.93      0.33 o
   2  -1   8        0.20        0.08      0.31 o
   3  -1   8        1.36        1.59      0.22 o
   4  -1   8        0.19        0.06      0.36 o
   5  -1   8       69.85       70.78      1.17 o
   6  -1   8       24.15       25.70      0.75 o
   7  -1   8        0.16        0.10      0.52 o
  -5   0   8        2.80        4.90      0.35 o
  -4   0   8       70.84       84.03      1.36 o
  -3   0   8       68.34       82.84      1.29 o
  -2   0   8      234.90      252.65      2.94 o
  -1   0   8      307.58      295.08     15.85 o
   0   0   8        3.68        3.90      0.15 o
   1   0   8       59.24       64.21      2.35 o
   2   0   8      198.92      221.52      2.58 o
   3   0   8      136.92      137.85      1.75 o
   4   0   8       66.42       62.07      1.01 o
   5   0   8       17.05       18.79      0.59 o
   6   0   8        3.78        3.06      0.32 o
   7   0   8        0.39        1.45      0.33 o
   8   0   8       14.35       14.82      0.50 o
  -5   1   8        1.55        0.86      0.31 o
  -4   1   8        0.33        0.12      0.45 o
  -3   1   8       14.29       19.04      0.55 o
  -2   1   8       65.38       57.96      0.99 o
  -1   1   8      142.78      131.38      3.00 o
   0   1   8        4.63        5.28      0.16 o
   1   1   8       46.14       55.57      0.67 o
   2   1   8       55.60       64.78      0.98 o
   3   1   8       42.99       46.09      0.81 o
   4   1   8       41.30       41.63      0.79 o
   5   1   8        3.96        3.27      0.27 o
   6   1   8       16.27       18.47      0.56 o
   7   1   8       19.41       17.58      0.53 o
   8   1   8        0.00        0.70      0.35 o
  -5   2   8        8.23        8.36      0.37 o
  -4   2   8        1.07        0.10      0.45 o
  -3   2   8      589.46      569.57      6.19 o
  -2   2   8        0.07        0.08      0.34 o
  -1   2   8       13.13       16.07      0.86 o
   0   2   8      166.97      158.25      7.50 o
   1   2   8      133.81      137.79      1.58 o
   2   2   8        6.53        6.49      0.24 o
   3   2   8       15.85       12.32      0.39 o
   4   2   8        8.64       10.19      0.32 o
   5   2   8        8.88       13.11      0.41 o
   6   2   8      303.43      328.37      3.77 o
   7   2   8       44.40       42.23      0.95 o
   8   2   8        5.81        5.26      0.41 o
  -5   3   8        1.21        0.67      0.32 o
  -4   3   8        6.28        6.84      0.36 o
  -3   3   8        9.72       10.27      0.36 o
  -2   3   8       12.01       13.28      0.40 o
  -1   3   8       22.71       22.03      0.86 o
   0   3   8      234.75      266.70      2.68 o
   1   3   8       15.27       12.14      0.26 o
   2   3   8       53.78       51.13      0.85 o
   3   3   8        3.42        2.10      0.21 o
   4   3   8      131.30      113.12      1.51 o
   5   3   8        1.38        6.41      0.29 o
   6   3   8        8.53        6.71      0.33 o
   7   3   8        0.67        0.58      0.32 o
   8   3   8        9.68        9.39      0.43 o
  -5   4   8        1.66        3.14      0.33 o
  -4   4   8       10.57       10.87      0.40 o
  -3   4   8        0.03        0.30      0.26 o
  -2   4   8       35.52       33.94      0.77 o
  -1   4   8        1.00        1.16      0.15 o
   0   4   8       10.34       12.14      0.28 o
   1   4   8       60.14       62.55      0.70 o
   2   4   8       19.68       18.52      0.53 o
   3   4   8       83.12       87.24      1.24 o
   4   4   8       11.27        8.70      0.31 o
   5   4   8       33.98       32.20      0.74 o
   6   4   8       27.06       24.26      0.69 o
   7   4   8        3.85        4.38      0.34 o
   8   4   8        6.72        6.90      0.41 o
  -4   5   8       19.64       20.56      0.63 o
  -3   5   8       76.55       82.24      1.36 o
  -2   5   8        1.22        0.97      0.26 o
  -1   5   8        5.36        5.15      0.19 o
   0   5   8       17.78       18.78      0.38 o
   1   5   8      143.68      144.60      1.30 o
   2   5   8        6.66        6.41      0.27 o
   3   5   8      157.56      150.60      1.90 o
   4   5   8       56.03       56.72      0.99 o
   5   5   8       52.46       49.48      0.94 o
   6   5   8      194.48      187.57      2.37 o
   7   5   8       12.23       12.40      0.43 o
   8   5   8        3.45        3.61      0.39 o
  -4   6   8        1.77        1.39      0.34 o
  -3   6   8        8.55       11.08      0.40 o
  -2   6   8      181.32      176.15      2.28 o
  -1   6   8      132.51      120.06      2.72 o
   0   6   8       30.83       21.22      0.42 o
   1   6   8       14.98       11.84      0.55 o
   2   6   8       83.15       75.47      1.13 o
   3   6   8      441.11      418.70      4.61 o
   4   6   8     1133.64     1107.74     11.54 o
   5   6   8      716.03      679.48      7.28 o
   6   6   8       55.86       51.01      1.02 o
   7   6   8        0.13        0.12      0.52 o
   8   6   8        1.84        2.30      0.38 o
  -3   7   8        0.09        0.11      0.49 o
  -2   7   8      306.29      303.03      3.64 o
  -1   7   8      146.78      141.04      2.51 o
   0   7   8       14.48       13.24      0.76 o
   1   7   8        6.23        6.53      0.25 o
   2   7   8       35.63       39.11      0.82 o
   3   7   8       31.68       32.92      0.77 o
   4   7   8       24.76       26.12      0.71 o
   5   7   8       76.55       74.59      1.23 o
   6   7   8       25.30       22.06      0.64 o
   7   7   8       18.07       13.86      0.46 o
   8   7   8        9.12        7.53      0.43 o
  -3   8   8        3.85        4.06      0.36 o
  -2   8   8       13.12       12.18      0.44 o
  -1   8   8      640.93      633.56     31.94 o
   0   8   8        4.82        4.75      0.52 o
   1   8   8       83.17       90.15      2.77 o
   2   8   8      129.23      130.84      1.80 o
   3   8   8       53.06       50.08      0.95 o
   4   8   8       15.39       12.02      0.37 o
   5   8   8        0.02        0.22      0.44 o
   6   8   8       15.91       17.48      0.54 o
   7   8   8        5.37        5.12      0.39 o
   8   8   8        4.60        3.08      0.41 o
  -2   9   8       12.33       10.03      0.42 o
  -1   9   8        1.14        0.13      0.37 o
   0   9   8        0.03        0.67      0.21 o
   1   9   8       26.33       29.32      0.55 o
   2   9   8        1.76        1.32      0.31 o
   3   9   8       48.86       49.36      0.98 o
   4   9   8       33.22       31.16      0.77 o
   5   9   8        2.86        1.42      0.30 o
   6   9   8       14.38       16.43      0.50 o
   7   9   8        0.00        0.12      0.55 o
  -1  10   8        5.79        4.66      0.51 o
   0  10   8        5.45        3.47      0.41 o
   1  10   8        0.02        0.13      0.32 o
   2  10   8        0.03        0.11      0.43 o
   3  10   8        8.14        7.81      0.36 o
   4  10   8        9.86       10.45      0.39 o
   5  10   8        8.45       10.65      0.39 o
   6  10   8        0.03        0.14      0.53 o
   7  10   8       13.28       14.97      0.49 o
   0  11   8        0.37        0.56      0.28 o
   1  11   8        0.03        0.18      0.34 o
   2  11   8        0.08        0.14      0.49 o
   3  11   8       21.47       24.76      0.70 o
   4  11   8       11.14        9.97      0.41 o
   5  11   8        0.14        0.26      0.49 o
   6  11   8       25.21       23.97      0.73 o
   3  12   8       11.22       10.63      0.43 o
   4  12   8        0.80        1.27      0.35 o
  -2  -7   9        0.03        0.61      0.30 o
  -1  -7   9        5.98        5.01      0.25 o
   0  -7   9       34.17       34.14      3.66 o
   1  -7   9        3.86        4.31      0.90 o
   2  -7   9        0.17        0.13      0.49 o
  -3  -6   9        0.14        0.12      0.50 o
  -2  -6   9        7.45       12.31      0.41 o
  -1  -6   9        0.64        0.23      0.24 o
   0  -6   9       21.80       18.36      1.98 o
   1  -6   9       37.42       32.39      3.84 o
   2  -6   9        8.19        7.72      0.36 o
   3  -6   9        1.97        1.33      0.33 o
  -4  -5   9        6.70        9.51      0.40 o
  -3  -5   9        1.49        1.68      0.32 o
  -2  -5   9        0.33        0.61      0.29 o
  -1  -5   9        7.02        6.19      0.41 o
   0  -5   9       53.03       51.60      4.79 o
   1  -5   9       59.62       51.80      4.70 o
   2  -5   9       10.11        8.81      0.36 o
   3  -5   9       12.91       12.57      0.42 o
   4  -5   9        5.02        4.66      0.39 o
  -4  -4   9        0.28        0.10      0.47 o
  -3  -4   9        5.60        4.74      0.34 o
  -2  -4   9        5.51        4.74      0.32 o
  -1  -4   9       27.33       34.11      3.63 o
   0  -4   9       12.16       12.36      1.29 o
   1  -4   9       21.50       19.98      1.76 o
   2  -4   9        0.00        0.08      0.42 o
   3  -4   9       25.71       27.25      0.77 o
   4  -4   9        5.76        4.62      0.43 o
   5  -4   9        1.56        1.62      0.35 o
  -4  -3   9       10.81       12.66      0.42 o
  -3  -3   9        7.08        7.85      0.36 o
  -2  -3   9       23.96       27.07      0.76 o
  -1  -3   9       65.42       66.89      2.33 o
   0  -3   9        5.22        6.80      0.89 o
   1  -3   9       15.30       15.79      0.95 o
   2  -3   9       41.19       36.13      0.80 o
   3  -3   9       19.63       20.10      0.57 o
   4  -3   9       41.15       44.35      0.98 o
   5  -3   9       12.58       11.72      0.48 o
   6  -3   9        7.86        7.84      0.43 o
  -5  -2   9        3.85        2.98      0.34 o
  -4  -2   9        2.25        1.54      0.30 o
  -3  -2   9        2.57        1.51      0.31 o
  -2  -2   9        4.70        3.85      0.42 o
  -1  -2   9      187.22      188.01     14.16 o
   0  -2   9       25.72       27.87      1.69 o
   1  -2   9        6.95        6.85      0.93 o
   2  -2   9       15.13       15.71      0.48 o
   3  -2   9        1.89        2.11      0.26 o
   4  -2   9        3.84        5.50      0.32 o
   5  -2   9       26.89       27.67      0.83 o
   6  -2   9      119.03      120.32      1.82 o
  -5  -1   9        2.91        3.94      0.36 o
  -4  -1   9        0.15        0.14      0.46 o
  -3  -1   9       20.15       17.52      0.55 o
  -2  -1   9      203.92      231.57      2.80 o
  -1  -1   9       17.58       17.00      0.36 o
   0  -1   9      234.04      250.45     16.50 o
   1  -1   9        8.42        9.96      0.77 o
   2  -1   9      143.61      142.35      1.84 o
   3  -1   9       14.17       15.64      0.48 o
   4  -1   9        4.37        4.14      0.29 o
   5  -1   9        2.32        2.93      0.31 o
   6  -1   9       33.90       34.58      0.91 o
   7  -1   9        0.12        0.12      0.57 o
  -5   0   9       46.14       47.25      1.05 o
  -4   0   9        8.33        6.26      0.34 o
  -3   0   9      131.25      152.92      2.06 o
  -2   0   9      155.71      176.16      2.23 o
  -1   0   9        3.30        2.55      0.28 o
   0   0   9        0.44        0.09      0.26 o
   1   0   9      128.90      134.86      5.56 o
   2   0   9      155.85      158.69      2.00 o
   3   0   9       21.36       20.79      0.57 o
   4   0   9        9.32       11.46      0.36 o
   5   0   9        0.21        0.21      0.41 o
   6   0   9       35.00       33.56      0.85 o
   7   0   9        0.00        0.25      0.52 o
  -5   1   9       13.63       18.57      0.57 o
  -4   1   9       17.87       17.85      0.59 o
  -3   1   9        0.06        1.37      0.28 o
  -2   1   9      128.06      116.73      1.64 o
  -1   1   9       33.99       28.00      1.61 o
   0   1   9        0.05        0.54      0.29 o
   1   1   9        1.73        1.69      0.16 o
   2   1   9       23.61       25.94      0.62 o
   3   1   9      258.33      268.01      3.09 o
   4   1   9       21.92       21.73      0.61 o
   5   1   9        2.19        1.72      0.27 o
   6   1   9        1.19        1.37      0.30 o
   7   1   9        0.66        0.15      0.51 o
  -4   2   9       86.10       79.41      1.35 o
  -3   2   9       25.69       20.78      0.61 o
  -2   2   9        0.07        0.07      0.37 o
  -1   2   9       15.57       18.49      1.42 o
   0   2   9        5.27        5.47      0.17 o
   1   2   9       69.77       65.56      2.32 o
   2   2   9      122.00      130.93      1.69 o
   3   2   9        1.78        0.97      0.23 o
   4   2   9        3.25        1.30      0.24 o
   5   2   9       47.08       56.47      1.00 o
   6   2   9        0.00        0.12      0.46 o
   7   2   9        0.00        0.11      0.49 o
   8   2   9       21.52       18.97      0.58 o
  -4   3   9       47.83       48.34      1.03 o
  -3   3   9        1.45        2.57      0.30 o
  -2   3   9        2.91        2.20      0.26 o
  -1   3   9       13.98       13.49      0.29 o
   0   3   9        6.56        7.03      0.27 o
   1   3   9        3.50        4.08      0.17 o
   2   3   9       92.12       88.85      1.27 o
   3   3   9        4.90        6.50      0.26 o
   4   3   9       54.78       47.51      0.90 o
   5   3   9        2.48        4.51      0.30 o
   6   3   9        0.23        0.80      0.30 o
   7   3   9       32.13       32.94      0.88 o
   8   3   9        0.41        1.27      0.37 o
  -4   4   9       15.73       14.85      0.48 o
  -3   4   9        3.89        3.40      0.31 o
  -2   4   9       24.14       28.94      0.75 o
  -1   4   9        1.88        1.81      0.17 o
   0   4   9        1.55        2.10      0.16 o
   1   4   9       37.77       40.54      1.09 o
   2   4   9      139.85      142.95      1.82 o
   3   4   9       17.82       15.72      0.47 o
   4   4   9       97.03       96.75      1.39 o
   5   4   9       19.57       16.11      0.53 o
   6   4   9        3.10        2.80      0.31 o
   7   4   9        0.00        0.72      0.32 o
   8   4   9       36.30       32.37      0.93 o
  -4   5   9        1.61        3.81      0.36 o
  -3   5   9        2.46        1.62      0.31 o
  -2   5   9       47.69       42.76      0.91 o
  -1   5   9        4.79        4.36      0.22 o
   0   5   9       22.61       17.21      0.35 o
   1   5   9        2.18        2.75      0.35 o
   2   5   9      468.70      436.15      4.77 o
   3   5   9        0.03        0.09      0.40 o
   4   5   9      728.21      738.56      7.86 o
   5   5   9      135.03      141.93      1.90 o
   6   5   9        5.19        5.07      0.34 o
   7   5   9       55.94       57.27      1.14 o
   8   5   9       32.23       30.84      0.90 o
  -3   6   9        0.07        0.30      0.32 o
  -2   6   9       36.95       38.02      0.92 o
  -1   6   9       73.59       65.70      0.81 o
   0   6   9       13.62        7.46      0.46 o
   1   6   9        1.58        0.48      0.17 o
   2   6   9       19.96       15.81      0.49 o
   3   6   9      126.09      118.55      1.65 o
   4   6   9      178.88      173.30      2.22 o
   5   6   9      114.28      120.95      1.73 o
   6   6   9        1.97        2.61      0.34 o
   7   6   9        0.00        0.09      0.54 o
   8   6   9        0.35        0.13      0.56 o
  -3   7   9        0.98        0.71      0.33 o
  -2   7   9       68.54       69.28      1.28 o
  -1   7   9       22.11       21.71      0.55 o
   0   7   9      115.11      120.41      2.73 o
   1   7   9        1.32        0.92      0.18 o
   2   7   9       26.31       30.69      0.75 o
   3   7   9      198.30      201.04      2.48 o
   4   7   9       64.40       65.65      1.14 o
   5   7   9      193.22      165.65      2.19 o
   6   7   9        0.14        0.11      0.51 o
   7   7   9       45.85       34.33      0.92 o
   8   7   9        6.41        6.05      0.43 o
  -2   8   9       25.40       21.34      0.68 o
  -1   8   9       80.87       85.81      2.38 o
   0   8   9      114.68      114.47      6.60 o
   1   8   9        2.98        3.20      0.28 o
   2   8   9       17.25       17.51      0.56 o
   3   8   9       26.30       26.56      0.73 o
   4   8   9       23.37       21.65      0.60 o
   5   8   9        6.08        6.70      0.36 o
   6   8   9        2.75        2.45      0.35 o
   7   8   9       54.68       43.65      1.06 o
  -1   9   9        1.82        0.14      0.39 o
   0   9   9       27.85       31.43      0.83 o
   1   9   9       19.20       21.76      0.45 o
   2   9   9       24.13       24.82      0.73 o
   3   9   9        1.17        0.93      0.30 o
   4   9   9       26.04       25.49      0.74 o
   5   9   9        7.54        6.58      0.36 o
   6   9   9       29.50       24.12      0.70 o
   7   9   9        0.83        0.28      0.37 o
   0  10   9       40.24       40.01      0.70 o
   1  10   9        2.87        3.13      0.24 o
   2  10   9       21.72       21.66      0.65 o
   3  10   9       34.57       27.94      0.81 o
   4  10   9        2.23        2.20      0.33 o
   5  10   9        4.96        3.49      0.35 o
   6  10   9       34.74       35.65      0.98 o
   1  11   9        4.81        5.47      0.27 o
   2  11   9        1.80        1.66      0.35 o
   3  11   9       12.26       13.10      0.45 o
   4  11   9       11.84        8.92      0.42 o
   5  11   9        8.97        9.57      0.44 o
  -1  -6  10        0.22        0.18      0.34 o
   0  -6  10        0.01        0.29      0.24 o
   1  -6  10        2.43        2.87      0.36 o
   2  -6  10        0.01        0.11      0.49 o
  -2  -5  10        0.47        0.13      0.49 o
  -1  -5  10        0.01        0.10      0.32 o
   0  -5  10       27.59       28.26      2.98 o
   1  -5  10       53.79       52.75      6.10 o
   2  -5  10        2.00        2.14      0.32 o
   3  -5  10        1.99        1.85      0.33 o
  -3  -4  10        0.32        0.09      0.44 o
  -2  -4  10        1.08        1.10      0.30 o
  -1  -4  10        2.27        2.14      0.29 o
   0  -4  10        0.38        0.87      0.54 o
   1  -4  10        7.02        7.72      0.62 o
   2  -4  10        0.07        0.11      0.44 o
   3  -4  10        3.26        3.98      0.35 o
   4  -4  10       16.12       16.44      0.50 o
  -3  -3  10        0.05        0.09      0.45 o
  -2  -3  10       36.79       34.36      0.87 o
  -1  -3  10       28.64       25.03      0.53 o
   0  -3  10       15.09       14.41      1.32 o
   1  -3  10        6.30        7.53      0.81 o
   2  -3  10        8.25        7.61      0.34 o
   3  -3  10        1.74        1.66      0.31 o
   4  -3  10       49.01       51.03      1.08 o
   5  -3  10        3.98        3.26      0.42 o
  -4  -2  10        4.90        6.14      0.40 o
  -3  -2  10        5.52        6.81      0.36 o
  -2  -2  10        0.90        2.15      0.32 o
  -1  -2  10       29.29       23.87      2.27 o
   0  -2  10        4.76        4.36      0.23 o
   1  -2  10        8.51       10.49      0.84 o
   2  -2  10        7.30        7.33      0.32 o
   3  -2  10       21.33       21.63      0.68 o
   4  -2  10       23.95       22.85      0.65 o
   5  -2  10      296.08      316.01      3.80 o
   6  -2  10       39.98       42.89      1.10 o
  -4  -1  10       24.36       34.65      0.93 o
  -3  -1  10        0.00        0.11      0.45 o
  -2  -1  10        7.55        7.07      0.37 o
  -1  -1  10     1056.20     1118.53     54.91 o
   0  -1  10        5.47        6.82      0.57 o
   1  -1  10        0.03        0.09      0.29 o
   2  -1  10       10.17        8.56      0.32 o
   3  -1  10       18.44       18.53      0.55 o
   4  -1  10        0.45        0.83      0.28 o
   5  -1  10        0.02        0.56      0.32 o
   6  -1  10       45.89       48.32      1.10 o
  -4   0  10       13.14       14.30      0.45 o
  -3   0  10       14.84       17.68      0.59 o
  -2   0  10        0.16        0.08      0.45 o
  -1   0  10      228.77      245.25     10.34 o
   0   0  10      373.20      393.85     26.27 o
   1   0  10        0.66        0.30      0.22 o
   2   0  10       10.84       12.51      0.42 o
   3   0  10        0.33        0.12      0.39 o
   4   0  10        9.12        7.59      0.32 o
   5   0  10       33.80       35.60      0.87 o
   6   0  10       51.00       54.70      1.12 o
   7   0  10        1.47        1.96      0.38 o
  -4   1  10        0.06        0.29      0.48 o
  -3   1  10        5.14        5.45      0.34 o
  -2   1  10        8.62        7.43      0.35 o
  -1   1  10       36.18       39.23      1.84 o
   0   1  10        5.03        4.78      0.42 o
   1   1  10       15.59       14.72      0.34 o
   2   1  10       23.23       24.09      0.64 o
   3   1  10      105.71      112.04      1.59 o
   4   1  10       34.79       33.81      0.77 o
   5   1  10        6.13        6.43      0.33 o
   6   1  10        0.02        0.12      0.48 o
   7   1  10        0.00        0.34      0.35 o
  -4   2  10        0.15        0.07      0.32 o
  -3   2  10       10.09       11.48      0.41 o
  -2   2  10       20.56       18.79      0.56 o
  -1   2  10       36.65       36.34      1.64 o
   0   2  10        1.17        1.28      0.18 o
   1   2  10       36.39       38.53      1.91 o
   2   2  10       21.90       21.84      0.62 o
   3   2  10        4.65        4.73      0.28 o
   4   2  10        0.14        0.10      0.41 o
   5   2  10        0.55        0.97      0.28 o
   6   2  10        2.02        0.97      0.32 o
   7   2  10        0.89        1.75      0.33 o
  -4   3  10        0.09        0.11      0.49 o
  -3   3  10        5.36        7.45      0.37 o
  -2   3  10       16.26       20.32      0.59 o
  -1   3  10        2.83        3.53      0.19 o
   0   3  10       24.63       25.27      1.79 o
   1   3  10        4.74        4.21      0.19 o
   2   3  10       12.59       11.54      0.35 o
   3   3  10        0.50        0.25      0.24 o
   4   3  10       25.16       28.56      0.73 o
   5   3  10       39.03       46.25      0.94 o
   6   3  10       23.11       24.66      0.76 o
   7   3  10        4.65        3.09      0.36 o
  -3   4  10        8.72       10.47      0.40 o
  -2   4  10       27.32       30.57      0.82 o
  -1   4  10        6.16        4.09      0.21 o
   0   4  10        0.78        1.02      0.17 o
   1   4  10        8.23        7.31      0.23 o
   2   4  10       13.02       12.78      0.40 o
   3   4  10        1.28        1.24      0.25 o
   4   4  10        0.51        0.08      0.42 o
   5   4  10       24.84       26.48      0.75 o
   6   4  10       25.76       23.97      0.65 o
   7   4  10       51.81       47.18      1.06 o
   8   4  10       51.83       46.71      1.11 o
  -3   5  10        0.20        0.24      0.47 o
  -2   5  10        6.81        8.38      0.37 o
  -1   5  10        1.41        1.02      0.33 o
   0   5  10        8.04        4.25      0.38 o
   1   5  10      412.51      385.07      6.18 o
   2   5  10        6.05        7.63      0.33 o
   3   5  10      120.27      123.09      1.69 o
   4   5  10       59.35       61.12      1.12 o
   5   5  10       86.65       84.83      1.37 o
   6   5  10        0.61        1.54      0.32 o
   7   5  10       40.48       42.10      1.01 o
  -3   6  10        0.14        0.29      0.32 o
  -2   6  10       15.17       14.20      0.43 o
  -1   6  10        2.31        1.68      0.21 o
   0   6  10       10.79        8.80      0.24 o
   1   6  10        6.40        8.63      0.24 o
   2   6  10       65.30       58.39      1.05 o
   3   6  10       46.49       42.29      0.90 o
   4   6  10        3.44        3.20      0.34 o
   5   6  10       73.30       68.98      1.23 o
   6   6  10        1.09        0.80      0.33 o
   7   6  10       10.83       10.41      0.45 o
  -2   7  10        0.02        0.20      0.34 o
  -1   7  10       23.44       22.69      1.73 o
   0   7  10       10.68        7.51      0.63 o
   1   7  10       57.48       59.87      0.77 o
   2   7  10       59.17       63.22      1.13 o
   3   7  10       60.70       64.93      1.14 o
   4   7  10        3.31        2.45      0.33 o
   5   7  10        8.22        9.61      0.43 o
   6   7  10       34.16       26.46      0.74 o
   7   7  10       16.80       13.06      0.50 o
  -1   8  10        5.25        4.92      0.29 o
   0   8  10       12.03       10.08      0.61 o
   1   8  10       17.25       19.28      1.24 o
   2   8  10       48.12       44.51      0.97 o
   3   8  10       36.42       38.61      0.87 o
   4   8  10       12.93       12.81      0.42 o
   5   8  10        0.82        1.78      0.34 o
   6   8  10      112.30       89.33      1.51 o
   7   8  10       50.39       39.27      1.05 o
   0   9  10       85.22       85.30      3.18 o
   1   9  10       28.90       27.55      0.59 o
   2   9  10        0.99        0.81      0.32 o
   3   9  10       23.37       23.09      0.65 o
   4   9  10       20.80       19.97      0.62 o
   5   9  10       15.08       16.39      0.51 o
   6   9  10        6.25        7.73      0.45 o
   1  10  10       39.82       40.74      0.77 o
   2  10  10        0.51        0.07      0.33 o
   3  10  10      104.97      109.24      1.71 o
   4  10  10        7.50        8.29      0.40 o
   5  10  10       12.28       13.49      0.46 o
   6  10  10        1.88        1.01      0.39 o
   3  11  10        9.57        8.76      0.43 o
   4  11  10       51.11       51.09      1.14 o
   0  -5  11        3.10        4.37      0.25 o
   1  -5  11        4.03        3.16      0.58 o
  -1  -4  11        5.78        6.96      0.57 o
   0  -4  11        2.15        1.50      0.23 o
   1  -4  11        0.07        0.12      0.35 o
   2  -4  11        3.51        3.81      0.35 o
   3  -4  11       15.12       15.25      0.47 o
  -2  -3  11        0.20        0.32      0.32 o
  -1  -3  11       50.36       53.70      4.30 o
   0  -3  11       30.55       32.33      1.42 o
   1  -3  11        8.32        7.59      0.86 o
   2  -3  11       11.92       11.70      0.42 o
   3  -3  11       45.50       44.06      1.00 o
   4  -3  11       30.30       28.98      0.89 o
  -3  -2  11        1.90        3.61      0.34 o
  -2  -2  11       41.09       45.84      1.01 o
  -1  -2  11      128.54      143.80      9.15 o
   0  -2  11       23.18       28.05      2.16 o
   1  -2  11        4.35        5.06      0.62 o
   2  -2  11        0.13        0.07      0.28 o
   3  -2  11       17.93       18.32      0.60 o
   4  -2  11        1.25        0.78      0.34 o
   5  -2  11      127.13      128.80      1.97 o
  -3  -1  11        0.33        0.86      0.32 o
  -2  -1  11       56.56       60.55      1.18 o
  -1  -1  11        1.36        0.29      0.61 o
   0  -1  11        1.20        1.29      0.23 o
   1  -1  11       71.25       75.18      6.72 o
   2  -1  11        1.93        1.92      0.29 o
   3  -1  11       28.23       31.22      0.80 o
   4  -1  11        0.94        0.57      0.31 o
   5  -1  11        8.50        7.39      0.43 o
   6  -1  11       93.97       96.46      1.65 o
  -3   0  11       12.74       14.21      0.45 o
  -2   0  11        0.54        0.94      0.30 o
  -1   0  11        2.87        1.66      0.32 o
   0   0  11      345.93      365.80     23.35 o
   1   0  11      128.27      138.42      8.87 o
   2   0  11        2.57        1.76      0.29 o
   3   0  11        1.81        1.52      0.29 o
   4   0  11        0.51        0.88      0.29 o
   5   0  11        7.34        6.53      0.38 o
   6   0  11        2.37        2.18      0.39 o
  -3   1  11        0.17        0.72      0.30 o
  -2   1  11        0.48        1.12      0.29 o
  -1   1  11      107.39      116.77      4.78 o
   0   1  11        1.61        0.80      0.23 o
   1   1  11       38.66       42.12      2.45 o
   2   1  11        6.47        6.55      0.33 o
   3   1  11       65.29       70.44      1.21 o
   4   1  11        1.37        2.11      0.29 o
   5   1  11        2.40        3.08      0.34 o
   6   1  11        6.94        8.58      0.42 o
  -3   2  11       52.26       66.29      1.26 o
  -2   2  11       10.06        8.35      0.37 o
  -1   2  11        6.63        8.36      0.53 o
   0   2  11       37.46       39.69      2.93 o
   1   2  11       16.26       16.60      1.44 o
   2   2  11        7.33        8.34      0.34 o
   3   2  11       37.57       37.92      0.84 o
   4   2  11       91.75       97.06      1.48 o
   5   2  11        1.32        1.54      0.31 o
   6   2  11       57.22       55.59      1.14 o
   7   2  11        8.25        7.99      0.43 o
  -3   3  11        4.41        5.03      0.36 o
  -2   3  11       14.60       18.10      0.55 o
  -1   3  11       31.45       39.99      1.73 o
   0   3  11        0.07        0.37      0.23 o
   1   3  11       48.68       49.21      1.95 o
   2   3  11       32.11       32.52      0.78 o
   3   3  11       15.48       17.16      0.52 o
   4   3  11      165.92      174.96      2.27 o
   5   3  11        1.09        0.11      0.48 o
   6   3  11        0.74        1.15      0.34 o
   7   3  11       24.76       26.51      0.76 o
  -2   4  11       71.24       71.61      1.30 o
  -1   4  11       88.25      100.55      1.37 o
   0   4  11        5.71        7.09      0.23 o
   1   4  11       31.87       29.31      0.76 o
   2   4  11        3.03        3.54      0.29 o
   3   4  11        0.21        0.23      0.27 o
   4   4  11        2.21        2.73      0.32 o
   5   4  11       84.14       79.48      1.34 o
   6   4  11       20.83       20.97      0.65 o
   7   4  11       49.70       43.56      1.04 o
  -2   5  11        0.00        0.12      0.50 o
  -1   5  11        6.75        6.91      0.25 o
   0   5  11        8.98        8.66      0.24 o
   1   5  11        0.34        1.48      0.89 o
   2   5  11       57.46       53.71      1.02 o
   3   5  11       61.99       61.05      1.09 o
   4   5  11       26.16       28.22      0.78 o
   5   5  11        4.37        3.51      0.36 o
   6   5  11        0.17        0.09      0.49 o
   7   5  11        8.24        9.49      0.44 o
  -2   6  11       11.91       13.62      0.46 o
  -1   6  11        4.03        4.34      0.24 o
   0   6  11        0.13        0.87      0.19 o
   1   6  11       12.16       11.84      0.27 o
   2   6  11       21.22       21.47      0.61 o
   3   6  11        1.78        1.01      0.30 o
   4   6  11       12.89       12.12      0.42 o
   5   6  11       51.34       41.79      0.97 o
   6   6  11        6.57        4.04      0.38 o
   7   6  11        9.64        6.56      0.42 o
  -1   7  11        8.31       10.91      0.31 o
   0   7  11        0.01        0.38      0.30 o
   1   7  11        2.72        2.03      0.21 o
   2   7  11        3.66        3.64      0.32 o
   3   7  11        0.04        0.14      0.47 o
   4   7  11       28.40       27.13      0.79 o
   5   7  11      186.86      167.99      2.29 o
   6   7  11       12.70       10.45      0.47 o
   7   7  11       83.37       66.39      1.32 o
   0   8  11       10.16        9.48      0.30 o
   1   8  11        6.51        6.76      0.26 o
   2   8  11        0.70        0.09      0.46 o
   3   8  11       15.50       16.80      0.53 o
   4   8  11       28.34       30.85      0.85 o
   5   8  11       78.37       73.60      1.34 o
   6   8  11      215.74      178.22      2.46 o
   1   9  11       16.37       15.89      0.36 o
   2   9  11        8.38       11.47      0.44 o
   3   9  11        0.85        1.51      0.34 o
   4   9  11        6.90        5.25      0.38 o
   5   9  11       10.73        9.94      0.44 o
   6   9  11       56.58       54.45      1.22 o
   2  10  11       25.50       28.46      0.89 o
   3  10  11        0.95        0.39      0.54 o
   4  10  11        3.26        4.35      0.39 o
   0  -3  12        1.34        1.24      0.26 o
   1  -3  12       18.20       21.10      1.81 o
   2  -3  12       74.83       69.43      1.31 o
   3  -3  12       11.38       11.86      0.45 o
  -1  -2  12       17.83       17.44      1.19 o
   0  -2  12      103.10      111.16      7.71 o
   1  -2  12        0.04        0.12      0.32 o
   2  -2  12       14.51       11.21      0.43 o
   3  -2  12        0.36        0.15      0.50 o
   4  -2  12        0.01        0.42      0.34 o
  -2  -1  12        4.33        2.61      0.37 o
  -1  -1  12        2.00        3.06      0.25 o
   0  -1  12        1.60        1.57      0.30 o
   1  -1  12        1.85        1.97      0.23 o
   2  -1  12        2.62        2.44      0.32 o
   3  -1  12        1.54        1.73      0.33 o
   4  -1  12        0.04        0.14      0.51 o
   5  -1  12        0.00        0.14      0.60 o
  -2   0  12       14.87       17.00      0.56 o
  -1   0  12       11.86       12.77      0.31 o
   0   0  12        7.87        4.28      1.19 o
   1   0  12       11.63       14.35      1.27 o
   2   0  12        5.50        6.21      0.34 o
   3   0  12        6.71        7.70      0.38 o
   4   0  12        5.70        5.96      0.37 o
   5   0  12        2.42        3.19      0.37 o
  -2   1  12        3.49        5.27      0.36 o
  -1   1  12        0.15        0.06      0.27 o
   0   1  12       92.78      100.30      3.82 o
   1   1  12      102.48      118.61      8.72 o
   2   1  12       11.57       12.01      0.42 o
   3   1  12        5.66        4.68      0.35 o
   4   1  12        4.11        5.63      0.36 o
   5   1  12        4.91        5.85      0.39 o
   6   1  12        0.17        0.17      0.60 o
  -2   2  12       10.86       15.03      0.46 o
  -1   2  12        0.04        0.09      0.33 o
   0   2  12        0.96        1.05      0.22 o
   1   2  12       10.64       10.83      0.44 o
   2   2  12       79.74       82.14      1.37 o
   3   2  12        7.37        7.14      0.37 o
   4   2  12       25.81       24.36      0.75 o
   5   2  12       53.57       52.20      1.11 o
   6   2  12        9.27       11.00      0.46 o
  -2   3  12        7.60       10.03      0.43 o
  -1   3  12        0.69        0.29      0.25 o
   0   3  12       18.21       21.01      0.44 o
   1   3  12        6.33        5.41      0.25 o
   2   3  12       10.16       10.03      0.38 o
   3   3  12        2.20        2.64      0.31 o
   4   3  12        1.67        0.11      0.50 o
   5   3  12       65.43       68.34      1.28 o
   6   3  12       27.62       25.49      0.72 o
  -1   4  12        0.50        0.12      0.34 o
   0   4  12        4.71        6.34      0.25 o
   1   4  12        1.21        0.30      0.25 o
   2   4  12       23.19       19.27      0.59 o
   3   4  12        7.66        8.82      0.37 o
   4   4  12       19.48       17.65      0.54 o
   5   4  12       59.57       55.28      1.14 o
   6   4  12       21.58       18.03      0.59 o
  -1   5  12        0.48        0.12      0.36 o
   0   5  12       12.39       11.75      0.29 o
   1   5  12        1.57        1.70      0.21 o
   2   5  12        1.65        0.88      0.29 o
   3   5  12       20.78       19.88      0.60 o
   4   5  12        4.66        4.17      0.34 o
   5   5  12       90.35       84.99      1.44 o
   6   5  12        4.27        3.24      0.38 o
  -1   6  12       12.82       15.84      0.34 o
   0   6  12        0.41        1.53      0.25 o
   1   6  12        8.06        5.60      0.24 o
   2   6  12        8.00        6.82      0.37 o
   3   6  12        0.56        1.00      0.29 o
   4   6  12       11.65       11.63      0.42 o
   5   6  12       18.62       17.12      0.54 o
   6   6  12        0.01        0.28      0.54 o
   0   7  12        7.73        9.25      0.43 o
   1   7  12       11.82       13.65      0.38 o
   2   7  12       19.77       18.76      0.62 o
   3   7  12      106.31       95.71      1.54 o
   4   7  12       11.73        9.41      0.40 o
   5   7  12       37.01       34.02      0.95 o
   6   7  12       22.39       19.50      0.65 o
   1   8  12        0.76        2.01      0.34 o
   2   8  12        2.47        3.15      0.34 o
   3   8  12        0.04        0.59      0.32 o
   4   8  12       17.62       17.74      0.57 o
   5   8  12        1.46        1.81      0.39 o
   3   9  12       27.72       34.54      0.95 o
   4   9  12       11.42       12.33      0.46 o
   1  -1  13        3.82        3.45      0.39 o
   2  -1  13        0.00        0.09      0.47 o
   3  -1  13        2.34        2.67      0.36 o
   0   0  13       87.88       88.66      6.31 o
   1   0  13        0.86        0.49      0.28 o
   2   0  13        0.09        0.22      0.32 o
   3   0  13        1.17        1.19      0.35 o
   4   0  13        0.00        0.31      0.50 o
   0   1  13       80.23       88.59      4.03 o
   1   1  13       52.83       58.30      3.46 o
   2   1  13       29.62       30.65      0.88 o
   3   1  13        6.51        4.90      0.39 o
   4   1  13        0.05        0.12      0.49 o
   0   2  13        1.93        2.45      0.29 o
   1   2  13      246.83      262.82     12.02 o
   2   2  13       24.40       23.13      0.75 o
   3   2  13       41.04       42.48      1.00 o
   4   2  13        0.58        0.35      0.53 o
   5   2  13       24.16       24.17      0.73 o
   0   3  13        2.86        2.75      0.25 o
   1   3  13        3.91        4.07      0.27 o
   2   3  13        1.46        1.75      0.35 o
   3   3  13       33.13       36.30      0.94 o
   4   3  13        3.78        4.12      0.39 o
   5   3  13       14.55       12.86      0.48 o
   0   4  13        2.88        3.64      0.25 o
   1   4  13       14.58       15.19      0.82 o
   2   4  13       47.77       44.25      1.03 o
   3   4  13        0.00        0.26      0.49 o
   4   4  13        0.16        0.12      0.52 o
   5   4  13       12.54        9.30      0.46 o
   0   5  13        1.50        1.38      0.24 o
   1   5  13        0.71        1.49      0.34 o
   2   5  13       27.61       25.10      0.72 o
   3   5  13        1.21        0.76      0.32 o
   4   5  13        1.46        1.10      0.33 o
   5   5  13        4.42        3.84      0.39 o
   1   6  13        3.31        5.64      0.26 o
   2   6  13       20.30       19.08      0.57 o
   3   6  13        0.31        0.82      0.32 o
   4   6  13        0.99        0.63      0.32 o
   5   6  13        2.17        3.31      0.37 o
   2   7  13        3.95        3.32      0.36 o
   3   7  13       24.58       22.27      0.72 o
   4   7  13        7.26        7.81      0.42 o
 
